# Supplementary material for: ﻿Yeast diversity in traditional fermented foods of ethnic minorities in China, with the descriptions of four new yeast species
Source: IMA Fungus. 2025 Jul 9;16:e146163. doi: 10.3897/imafungus.16.146163 (PMC12268275; doi:10.3897/imafungus.16.146163)
Supplement: XML Treatment for Blastobotrys guizhouensis [file imafungus.16.146163-treatment1.xml]

<!DOCTYPE tp:taxon-treatment
  PUBLIC "-//TaxonX//DTD Taxonomic Treatment Publishing DTD v0 20100105//EN" "tax-treatment-NSO.dtd">
<tp:taxon-treatment xmlns:tp="http://www.plazi.org/taxpub"><tp:treatment-meta><kwd-group><label>Taxon classification</label><kwd>
                <named-content content-type="kingdom">Animalia</named-content>
              </kwd><kwd>
                <named-content content-type="order">Saccharomycetales</named-content>
              </kwd><kwd>
                <named-content content-type="family">Trichomonascaceae</named-content>
              </kwd></kwd-group><mixed-citation publication-type="journal"><person-group><name><surname>Hu</surname><given-names>Shuang</given-names></name><name><surname>Zhu</surname><given-names>Qi-Yang</given-names></name><name><surname>Zhu</surname><given-names>Hai-Yan</given-names></name><name><surname>Liu</surname><given-names>Jun-Yu</given-names></name><name><surname>Shi</surname><given-names>Yue</given-names></name><name><surname>Qiu</surname><given-names>Yan-Jie</given-names></name><name><surname>Wen</surname><given-names>Zhang</given-names></name><name><surname>Li</surname><given-names>Ai-Hua</given-names></name><name><surname>Han</surname><given-names>Pei-Jie</given-names></name><name><surname>Bai</surname><given-names>Feng-Yan</given-names></name></person-group><article-title>﻿Yeast diversity in traditional fermented foods of ethnic minorities in China, with the descriptions of four new yeast species</article-title><source>IMA Fungus</source><day>09</day><month>07</month><year>2025</year><volume>16</volume><pub-id pub-id-type="doi">10.3897/imafungus.16.146163</pub-id></mixed-citation></tp:treatment-meta><tp:nomenclature><label>﻿</label><tp:taxon-name>
              <object-id xmlns:xlink="http://www.w3.org/1999/xlink" content-type="arpha" xlink:type="simple">6FE1DFDB-E454-5343-BBAD-1E9AF439B702</object-id>
              <tp:taxon-name-part taxon-name-part-type="genus" reg="Blastobotrys">Blastobotrys</tp:taxon-name-part>
              <tp:taxon-name-part taxon-name-part-type="species" reg="guizhouensis">guizhouensis</tp:taxon-name-part>
              <object-id xmlns:xlink="http://www.w3.org/1999/xlink" xlink:type="simple">Fungal Names: FN 572190</object-id>
            </tp:taxon-name><tp:taxon-authority>S. Hu, Q.Y. Zhu &amp; F.Y. Bai</tp:taxon-authority><tp:taxon-status xmlns:xlink="http://www.w3.org/1999/xlink" xlink:type="simple">sp. nov.</tp:taxon-status></tp:nomenclature><tp:treatment-sec sec-type="etymology" id="SECID0ECQAG"><title>Etymology.</title><p>gui.zhou.en’sis. N.L. gen. masc. adj. <italic><tp:taxon-name><tp:taxon-name-part taxon-name-part-type="genus" reg="Blastobotrys"/><tp:taxon-name-part taxon-name-part-type="species" reg="guizhouensis">guizhouensis</tp:taxon-name-part></tp:taxon-name></italic> of Guizhou, referring to the geographic origin of the type strain of this species.</p></tp:treatment-sec><tp:treatment-sec sec-type="material" id="SECID0ESQAG"><title>Type.</title><p><bold>CHINA</bold> • Guizhou Province, Qiannan Buyi and Miao Autonomous Prefecture, Anlong County, <named-content xmlns:xlink="http://www.w3.org/1999/xlink" content-type="dwc:verbatimCoordinates" xlink:type="simple"><named-content content-type="geo-json" specific-use="{&#34;type&#34;:&#34;Point&#34;,&#34;coordinates&#34;:[107.533300,27.031900]}" id="NCID0E4QAG" xlink:type="simple">27.0319°N, 107.5333°E</named-content></named-content>, from gray jiuqu made by Buyi nationality, August 2023, Q.Y. Zhu. The holotype <named-content xmlns:xlink="http://www.w3.org/1999/xlink" content-type="dwc:institutional_code" xlink:title="China General Microbiological Culture Collection Center" xlink:href="http://grbio.org/institution/china-general-microbiological-culture-collection-center-chinese-academy-sciences" xlink:type="simple">CGMCC</named-content> 2.7784 (original number GZQ94Y-2) has been preserved in a metabolically inactive state in the 
              
              <named-content xmlns:xlink="http://www.w3.org/1999/xlink" xlink:type="simple" content-type="institution" xlink:href="http://grbio.org/institution/china-general-microbiological-culture-collection-center-chinese-academy-sciences" id="NCID0E5PAE">China General Microbiological Culture Collection Center</named-content> (<named-content xmlns:xlink="http://www.w3.org/1999/xlink" content-type="dwc:institutional_code" xlink:title="China General Microbiological Culture Collection Center" xlink:href="http://grbio.org/institution/china-general-microbiological-culture-collection-center-chinese-academy-sciences" xlink:type="simple">CGMCC</named-content>), Beijing, China. An ex­type culture has been deposited in the 
              
              <named-content xmlns:xlink="http://www.w3.org/1999/xlink" xlink:type="simple" content-type="institution" xlink:href="http://grbio.org/institution/japan-collection-microorganisms" id="NCID0EGUAG">Japan Collection of Microorganisms</named-content> (<named-content xmlns:xlink="http://www.w3.org/1999/xlink" content-type="dwc:institutional_code" xlink:title="Japan Collection of Microorganisms" xlink:href="http://grbio.org/institution/japan-collection-microorganisms" xlink:type="simple">JCM</named-content>), Koyadai, Japan, as <named-content xmlns:xlink="http://www.w3.org/1999/xlink" content-type="dwc:institutional_code" xlink:title="Japan Collection of Microorganisms" xlink:href="http://grbio.org/institution/japan-collection-microorganisms" xlink:type="simple">JCM</named-content> 36892. 
              
              GenBank accessions: <abbrev xmlns:xlink="http://www.w3.org/1999/xlink" xlink:title="internal transcribed spacer" id="ABBRID0ESRAG" xlink:type="simple">ITS</abbrev>-<ext-link xmlns:xlink="http://www.w3.org/1999/xlink" xlink:href="PQ373576" ext-link-type="gen" xlink:type="simple">PQ373576</ext-link> and LSU-<ext-link xmlns:xlink="http://www.w3.org/1999/xlink" xlink:href="PP192707" ext-link-type="gen" xlink:type="simple">PP192707</ext-link>. The raw genome data of <named-content xmlns:xlink="http://www.w3.org/1999/xlink" content-type="dwc:institutional_code" xlink:title="China General Microbiological Culture Collection Center" xlink:href="http://grbio.org/institution/china-general-microbiological-culture-collection-center-chinese-academy-sciences" xlink:type="simple">CGMCC</named-content> 2.7784 has been deposited in GenBank under the BioSample accession numbers SAMN47538173.</p></tp:treatment-sec><tp:treatment-sec sec-type="description" id="SECID0EESAG"><title>Culture characteristics.</title><p>After growth on YM agar for 3 days at 25 °C, colonies are light yellow, butyrous, circular, and slightly raised, with a smooth surface and entire margins. Cells are ovoid to ellipsoidal, 2–3 × 3–5 µm. Budding is multilateral (Fig. <xref ref-type="fig" rid="F7">7a</xref>). After 1 month in YM broth at 25 °C, sediment is present, but pellicle is absent. After growth on <abbrev xmlns:xlink="http://www.w3.org/1999/xlink" xlink:title="potato dextrose agar" id="ABBRID0EOSAG" xlink:type="simple">PDA</abbrev> agar for 2 weeks at 25 °C, septate hyphae with a diameter of about 2.2 µm are formed. Conidiophores are formed on the hyphae and bare spherical or short-ovoid blastoconidia (Fig. <xref ref-type="fig" rid="F7">7b</xref>). The sexual state was not observed.</p><fig id="F7" position="float" orientation="portrait"><object-id xmlns:xlink="http://www.w3.org/1999/xlink" content-type="doi" xlink:type="simple">10.3897/imafungus.16.146163.figure7</object-id><object-id xmlns:xlink="http://www.w3.org/1999/xlink" content-type="arpha" xlink:type="simple">CD1FA636-7C09-538B-8A33-B2DCB1CCBC33</object-id><label>Figure 7.</label><caption><p>Cellular morphology of the four novel species. <italic><tp:taxon-name><tp:taxon-name-part taxon-name-part-type="genus" reg="Blastobotrys">Blastobotrys</tp:taxon-name-part><tp:taxon-name-part taxon-name-part-type="species" reg="guizhouensis">guizhouensis</tp:taxon-name-part></tp:taxon-name></italic> sp. nov. <named-content xmlns:xlink="http://www.w3.org/1999/xlink" content-type="dwc:institutional_code" xlink:title="China General Microbiological Culture Collection Center" xlink:href="http://grbio.org/institution/china-general-microbiological-culture-collection-center-chinese-academy-sciences" xlink:type="simple">CGMCC</named-content> 2.7784<sup>T</sup>. <bold>a</bold> Vegetative cells on YM agar at 25 °C after 3 days; <bold>b</bold> Conidiophores and conidia on <abbrev xmlns:xlink="http://www.w3.org/1999/xlink" xlink:title="potato dextrose agar" id="ABBRID0ETTAG" xlink:type="simple">PDA</abbrev> agar at 25 °C after 2 weeks. <italic><tp:taxon-name><tp:taxon-name-part taxon-name-part-type="genus" reg="Wickerhamiella">Wickerhamiella</tp:taxon-name-part><tp:taxon-name-part taxon-name-part-type="species" reg="shiruii">shiruii</tp:taxon-name-part></tp:taxon-name></italic> sp. nov. <named-content xmlns:xlink="http://www.w3.org/1999/xlink" content-type="dwc:institutional_code" xlink:title="China General Microbiological Culture Collection Center" xlink:href="http://grbio.org/institution/china-general-microbiological-culture-collection-center-chinese-academy-sciences" xlink:type="simple">CGMCC</named-content> 2.7449<sup>T</sup>: <bold>c</bold> Vegetative cells and pseudohyphae on YM agar at 25 °C after 5 days; <bold>d</bold> Containing many oil droplet cells on <abbrev xmlns:xlink="http://www.w3.org/1999/xlink" xlink:title="yeast carbon base agar" id="ABBRID0EMUAG" xlink:type="simple">YCB</abbrev> agar at 25 °C after 2 weeks. <italic><tp:taxon-name><tp:taxon-name-part taxon-name-part-type="genus" reg="Trichosporon">Trichosporon</tp:taxon-name-part><tp:taxon-name-part taxon-name-part-type="species" reg="jiuqu">jiuqu</tp:taxon-name-part></tp:taxon-name></italic> sp. nov. <named-content xmlns:xlink="http://www.w3.org/1999/xlink" content-type="dwc:institutional_code" xlink:title="China General Microbiological Culture Collection Center" xlink:href="http://grbio.org/institution/china-general-microbiological-culture-collection-center-chinese-academy-sciences" xlink:type="simple">CGMCC</named-content> 2.8149<sup>T</sup>: <bold>e</bold> Vegetative cells on YM agar at 25 °C after 3 days; <bold>f</bold> True hyphae on MEA agar at 25 °C after 2 weeks; <bold>g</bold> Blastoconidia on <abbrev xmlns:xlink="http://www.w3.org/1999/xlink" xlink:title="yeast carbon base agar" id="ABBRID0EHVAG" xlink:type="simple">YCB</abbrev> agar at 25 °C after 2 weeks. <italic><tp:taxon-name><tp:taxon-name-part taxon-name-part-type="genus" reg="Parajaminaea">Parajaminaea</tp:taxon-name-part><tp:taxon-name-part taxon-name-part-type="species" reg="alba">alba</tp:taxon-name-part></tp:taxon-name></italic> sp. nov. <named-content xmlns:xlink="http://www.w3.org/1999/xlink" content-type="dwc:institutional_code" xlink:title="China General Microbiological Culture Collection Center" xlink:href="http://grbio.org/institution/china-general-microbiological-culture-collection-center-chinese-academy-sciences" xlink:type="simple">CGMCC</named-content> 2.7776<sup>T</sup>: <bold>h</bold> Vegetative cells on YM agar at 25 °C after 3 days. <bold>i</bold> Containing oil droplet cells on <abbrev xmlns:xlink="http://www.w3.org/1999/xlink" xlink:title="potato dextrose agar" id="ABBRID0EAWAG" xlink:type="simple">PDA</abbrev> agar at 25 °C after 2 weeks. Scale bars: 10 µm.</p></caption><graphic xmlns:xlink="http://www.w3.org/1999/xlink" xlink:href="imafungus-16-e146163-g007.jpg" position="float" orientation="portrait" xlink:type="simple" id="oo_1370375.jpg"><uri content-type="original_file" xlink:type="simple">https://binary.pensoft.net/fig/1370375</uri></graphic></fig><p>Physiological characteristics of the new species are listed in Table <xref ref-type="table" rid="T2">2</xref>.</p><table-wrap id="T2" position="float" orientation="portrait"><label>Table 2.</label><caption><p>Physiological and biochemical characteristics of the four novel yeast species.</p></caption><table id="TID0EG2BI" rules="all"><tbody><tr><th rowspan="1" colspan="1"/><th rowspan="1" colspan="1"/><th rowspan="1" colspan="1">
                      <italic>
                        <tp:taxon-name><tp:taxon-name-part taxon-name-part-type="genus" reg="Wickerhamiella">W.</tp:taxon-name-part><tp:taxon-name-part taxon-name-part-type="species" reg="shiruii">shiruii</tp:taxon-name-part></tp:taxon-name>
                      </italic>
                    </th><th rowspan="1" colspan="1">
                      <italic>
                        <tp:taxon-name><tp:taxon-name-part taxon-name-part-type="genus" reg="Blastobotrys">B.</tp:taxon-name-part><tp:taxon-name-part taxon-name-part-type="species" reg="guizhouensis">guizhouensis</tp:taxon-name-part></tp:taxon-name>
                      </italic>
                    </th><th rowspan="1" colspan="1">
                      <italic>
                        <tp:taxon-name><tp:taxon-name-part taxon-name-part-type="genus" reg="Trichosporon">T.</tp:taxon-name-part><tp:taxon-name-part taxon-name-part-type="species" reg="jiuqu">jiuqu</tp:taxon-name-part></tp:taxon-name>
                      </italic>
                    </th><th rowspan="1" colspan="1">
                      <italic>
                        <tp:taxon-name><tp:taxon-name-part taxon-name-part-type="genus" reg="Parajaminaea">P.</tp:taxon-name-part><tp:taxon-name-part taxon-name-part-type="species" reg="alba">alba</tp:taxon-name-part></tp:taxon-name>
                      </italic>
                    </th></tr><tr><td rowspan="7" colspan="1">Fermentation</td><td rowspan="1" colspan="1">D-Glucose</td><td rowspan="1" colspan="1">−</td><td rowspan="1" colspan="1">D</td><td rowspan="1" colspan="1">−</td><td rowspan="1" colspan="1">−</td></tr><tr><td rowspan="1" colspan="1">D-Galactose</td><td rowspan="1" colspan="1">−</td><td rowspan="1" colspan="1">W</td><td rowspan="1" colspan="1">−</td><td rowspan="1" colspan="1">−</td></tr><tr><td rowspan="1" colspan="1">Sucrose</td><td rowspan="1" colspan="1">−</td><td rowspan="1" colspan="1">−</td><td rowspan="1" colspan="1">−</td><td rowspan="1" colspan="1">−</td></tr><tr><td rowspan="1" colspan="1">Maltose</td><td rowspan="1" colspan="1">−</td><td rowspan="1" colspan="1">−</td><td rowspan="1" colspan="1">−</td><td rowspan="1" colspan="1">−</td></tr><tr><td rowspan="1" colspan="1">Lactose</td><td rowspan="1" colspan="1">−</td><td rowspan="1" colspan="1">−</td><td rowspan="1" colspan="1">−</td><td rowspan="1" colspan="1">−</td></tr><tr><td rowspan="1" colspan="1">Raffinose</td><td rowspan="1" colspan="1">−</td><td rowspan="1" colspan="1">−</td><td rowspan="1" colspan="1">−</td><td rowspan="1" colspan="1">−</td></tr><tr><td rowspan="1" colspan="1">Trehalose</td><td rowspan="1" colspan="1">−</td><td rowspan="1" colspan="1">−</td><td rowspan="1" colspan="1">−</td><td rowspan="1" colspan="1">−</td></tr><tr><td rowspan="37" colspan="1">Assimilation of carbon compounds</td><td rowspan="1" colspan="1">D-glucose</td><td rowspan="1" colspan="1">+</td><td rowspan="1" colspan="1">+</td><td rowspan="1" colspan="1">W/+</td><td rowspan="1" colspan="1">+</td></tr><tr><td rowspan="1" colspan="1">D-galactose</td><td rowspan="1" colspan="1">+</td><td rowspan="1" colspan="1">+</td><td rowspan="1" colspan="1">W/+</td><td rowspan="1" colspan="1">D</td></tr><tr><td rowspan="1" colspan="1">L-sorbose</td><td rowspan="1" colspan="1">+</td><td rowspan="1" colspan="1">D</td><td rowspan="1" colspan="1">−</td><td rowspan="1" colspan="1">W</td></tr><tr><td rowspan="1" colspan="1">Sucrose</td><td rowspan="1" colspan="1">−</td><td rowspan="1" colspan="1">−</td><td rowspan="1" colspan="1">W/+</td><td rowspan="1" colspan="1">D</td></tr><tr><td rowspan="1" colspan="1">Maltose</td><td rowspan="1" colspan="1">−</td><td rowspan="1" colspan="1">+</td><td rowspan="1" colspan="1">W/+</td><td rowspan="1" colspan="1">+</td></tr><tr><td rowspan="1" colspan="1">Cellobiose</td><td rowspan="1" colspan="1">−</td><td rowspan="1" colspan="1">D</td><td rowspan="1" colspan="1">W/+</td><td rowspan="1" colspan="1">W</td></tr><tr><td rowspan="1" colspan="1">Trehalose</td><td rowspan="1" colspan="1">−</td><td rowspan="1" colspan="1">+</td><td rowspan="1" colspan="1">W/+</td><td rowspan="1" colspan="1">−</td></tr><tr><td rowspan="1" colspan="1">Lactose</td><td rowspan="1" colspan="1">−</td><td rowspan="1" colspan="1">−</td><td rowspan="1" colspan="1">W/+</td><td rowspan="1" colspan="1">S</td></tr><tr><td rowspan="1" colspan="1">Melibiose</td><td rowspan="1" colspan="1">−</td><td rowspan="1" colspan="1">−</td><td rowspan="1" colspan="1">−</td><td rowspan="1" colspan="1">−</td></tr><tr><td rowspan="1" colspan="1">Raffinose</td><td rowspan="1" colspan="1">−</td><td rowspan="1" colspan="1">−</td><td rowspan="1" colspan="1">−</td><td rowspan="1" colspan="1">W</td></tr><tr><td rowspan="1" colspan="1">Melezitose</td><td rowspan="1" colspan="1">−</td><td rowspan="1" colspan="1">−</td><td rowspan="1" colspan="1">−</td><td rowspan="1" colspan="1">+</td></tr><tr><td rowspan="1" colspan="1">Inulin</td><td rowspan="1" colspan="1">+</td><td rowspan="1" colspan="1">−</td><td rowspan="1" colspan="1">+</td><td rowspan="1" colspan="1">+</td></tr><tr><td rowspan="1" colspan="1">Soluble starch</td><td rowspan="1" colspan="1">−</td><td rowspan="1" colspan="1">−</td><td rowspan="1" colspan="1">W/+</td><td rowspan="1" colspan="1">−</td></tr><tr><td rowspan="1" colspan="1">D-Xylose</td><td rowspan="1" colspan="1">−</td><td rowspan="1" colspan="1">S</td><td rowspan="1" colspan="1">W/+</td><td rowspan="1" colspan="1">S</td></tr><tr><td rowspan="1" colspan="1">L-Arabinose</td><td rowspan="1" colspan="1">−</td><td rowspan="1" colspan="1">S</td><td rowspan="1" colspan="1">−</td><td rowspan="1" colspan="1">W</td></tr><tr><td rowspan="1" colspan="1">D-Arabinose</td><td rowspan="1" colspan="1">−</td><td rowspan="1" colspan="1">−</td><td rowspan="1" colspan="1">−</td><td rowspan="1" colspan="1">−</td></tr><tr><td rowspan="1" colspan="1">D-Ribose</td><td rowspan="1" colspan="1">−</td><td rowspan="1" colspan="1">D</td><td rowspan="1" colspan="1">W/+</td><td rowspan="1" colspan="1">W</td></tr><tr><td rowspan="1" colspan="1">L-Rhamnose</td><td rowspan="1" colspan="1">−</td><td rowspan="1" colspan="1">W</td><td rowspan="1" colspan="1">−</td><td rowspan="1" colspan="1">−</td></tr><tr><td rowspan="1" colspan="1">D-Glucosamine</td><td rowspan="1" colspan="1">−</td><td rowspan="1" colspan="1">W</td><td rowspan="1" colspan="1">−</td><td rowspan="1" colspan="1">−</td></tr><tr><td rowspan="1" colspan="1">Methanol</td><td rowspan="1" colspan="1">−</td><td rowspan="1" colspan="1">−</td><td rowspan="1" colspan="1">−</td><td rowspan="1" colspan="1">−</td></tr><tr><td rowspan="1" colspan="1">Ethanol</td><td rowspan="1" colspan="1">S</td><td rowspan="1" colspan="1">S</td><td rowspan="1" colspan="1">W/+</td><td rowspan="1" colspan="1">+</td></tr><tr><td rowspan="1" colspan="1">Glycerol</td><td rowspan="1" colspan="1">S/+</td><td rowspan="1" colspan="1">S</td><td rowspan="1" colspan="1">W/+</td><td rowspan="1" colspan="1">+</td></tr><tr><td rowspan="1" colspan="1">Erythritol</td><td rowspan="1" colspan="1">−</td><td rowspan="1" colspan="1">D</td><td rowspan="1" colspan="1">W/+</td><td rowspan="1" colspan="1">+</td></tr><tr><td rowspan="1" colspan="1">Ribitol</td><td rowspan="1" colspan="1">−</td><td rowspan="1" colspan="1">D</td><td rowspan="1" colspan="1">−</td><td rowspan="1" colspan="1">−</td></tr><tr><td rowspan="1" colspan="1">Galactitol</td><td rowspan="1" colspan="1">−</td><td rowspan="1" colspan="1">D</td><td rowspan="1" colspan="1">−</td><td rowspan="1" colspan="1">−</td></tr><tr><td rowspan="1" colspan="1">D-Mannitol</td><td rowspan="1" colspan="1">D</td><td rowspan="1" colspan="1">S</td><td rowspan="1" colspan="1">−</td><td rowspan="1" colspan="1">S</td></tr><tr><td rowspan="1" colspan="1">D-Glucitol</td><td rowspan="1" colspan="1">+</td><td rowspan="1" colspan="1">D</td><td rowspan="1" colspan="1">−</td><td rowspan="1" colspan="1">W</td></tr><tr><td rowspan="1" colspan="1">α-methyl-D-Glucoside</td><td rowspan="1" colspan="1">−</td><td rowspan="1" colspan="1">−</td><td rowspan="1" colspan="1">W/+</td><td rowspan="1" colspan="1">W</td></tr><tr><td rowspan="1" colspan="1">Salicin</td><td rowspan="1" colspan="1">−</td><td rowspan="1" colspan="1">S</td><td rowspan="1" colspan="1">W/+</td><td rowspan="1" colspan="1">−</td></tr><tr><td rowspan="1" colspan="1">D-Glucuronic acid</td><td rowspan="1" colspan="1">−</td><td rowspan="1" colspan="1">−</td><td rowspan="1" colspan="1">−</td><td rowspan="1" colspan="1">−</td></tr><tr><td rowspan="1" colspan="1">DL-Lactic acid</td><td rowspan="1" colspan="1">S</td><td rowspan="1" colspan="1">−</td><td rowspan="1" colspan="1">W/+</td><td rowspan="1" colspan="1">−</td></tr><tr><td rowspan="1" colspan="1">Succinic acid</td><td rowspan="1" colspan="1">S/+</td><td rowspan="1" colspan="1">−</td><td rowspan="1" colspan="1">−</td><td rowspan="1" colspan="1">−</td></tr><tr><td rowspan="1" colspan="1">Sodium citrate Dihydrate</td><td rowspan="1" colspan="1">−</td><td rowspan="1" colspan="1">−</td><td rowspan="1" colspan="1">W/−</td><td rowspan="1" colspan="1">−</td></tr><tr><td rowspan="1" colspan="1">Inositol</td><td rowspan="1" colspan="1">−</td><td rowspan="1" colspan="1">W</td><td rowspan="1" colspan="1">−</td><td rowspan="1" colspan="1">−</td></tr><tr><td rowspan="1" colspan="1">Hexadecane</td><td rowspan="1" colspan="1">−</td><td rowspan="1" colspan="1">−</td><td rowspan="1" colspan="1">−</td><td rowspan="1" colspan="1">−</td></tr><tr><td rowspan="1" colspan="1">N-acetyl-D-Glucosamine</td><td rowspan="1" colspan="1">−</td><td rowspan="1" colspan="1">+</td><td rowspan="1" colspan="1">+</td><td rowspan="1" colspan="1">−</td></tr><tr><td rowspan="1" colspan="1">Xylitol</td><td rowspan="1" colspan="1">+</td><td rowspan="1" colspan="1">W</td><td rowspan="1" colspan="1">−</td><td rowspan="1" colspan="1">+</td></tr><tr><td rowspan="6" colspan="1">Assimilation of nitrogen compounds</td><td rowspan="1" colspan="1">Potassium nitrate</td><td rowspan="1" colspan="1">−</td><td rowspan="1" colspan="1">−</td><td rowspan="1" colspan="1">−</td><td rowspan="1" colspan="1">S</td></tr><tr><td rowspan="1" colspan="1">Sodium nitrite</td><td rowspan="1" colspan="1">−</td><td rowspan="1" colspan="1">−</td><td rowspan="1" colspan="1">−</td><td rowspan="1" colspan="1">−</td></tr><tr><td rowspan="1" colspan="1">Ethylamine</td><td rowspan="1" colspan="1">W/−</td><td rowspan="1" colspan="1">W</td><td rowspan="1" colspan="1">W/+</td><td rowspan="1" colspan="1">−</td></tr><tr><td rowspan="1" colspan="1">Cadaverine</td><td rowspan="1" colspan="1">D</td><td rowspan="1" colspan="1">W</td><td rowspan="1" colspan="1">W/+</td><td rowspan="1" colspan="1">−</td></tr><tr><td rowspan="1" colspan="1">L-Lysine</td><td rowspan="1" colspan="1">D</td><td rowspan="1" colspan="1">W</td><td rowspan="1" colspan="1">W/+</td><td rowspan="1" colspan="1">W</td></tr><tr><td rowspan="1" colspan="1">Ammonium sulfate</td><td rowspan="1" colspan="1">+</td><td rowspan="1" colspan="1">S</td><td rowspan="1" colspan="1">W</td><td rowspan="1" colspan="1">D</td></tr><tr><td rowspan="7" colspan="1">Other tests</td><td rowspan="1" colspan="1">Vitamin-free</td><td rowspan="1" colspan="1">W</td><td rowspan="1" colspan="1">W</td><td rowspan="1" colspan="1">−</td><td rowspan="1" colspan="1">D</td></tr><tr><td rowspan="1" colspan="1">10% NaCl</td><td rowspan="1" colspan="1">W</td><td rowspan="1" colspan="1">+</td><td rowspan="1" colspan="1">−</td><td rowspan="1" colspan="1">W</td></tr><tr><td rowspan="1" colspan="1">50% glucose</td><td rowspan="1" colspan="1">W/+</td><td rowspan="1" colspan="1">+</td><td rowspan="1" colspan="1">−</td><td rowspan="1" colspan="1">+</td></tr><tr><td rowspan="1" colspan="1">60% glucose</td><td rowspan="1" colspan="1">W/−</td><td rowspan="1" colspan="1">+</td><td rowspan="1" colspan="1">−</td><td rowspan="1" colspan="1">W</td></tr><tr><td rowspan="1" colspan="1">Urease activity</td><td rowspan="1" colspan="1">−</td><td rowspan="1" colspan="1">−</td><td rowspan="1" colspan="1">+</td><td rowspan="1" colspan="1">+</td></tr><tr><td rowspan="1" colspan="1">Diazonium Blue B</td><td rowspan="1" colspan="1">−</td><td rowspan="1" colspan="1">−</td><td rowspan="1" colspan="1">+</td><td rowspan="1" colspan="1">+</td></tr><tr><td rowspan="1" colspan="1">Starch formation</td><td rowspan="1" colspan="1">−</td><td rowspan="1" colspan="1">−</td><td rowspan="1" colspan="1">−</td><td rowspan="1" colspan="1">−</td></tr><tr><td rowspan="4" colspan="1">Temperature tolerance</td><td rowspan="1" colspan="1">30 °C</td><td rowspan="1" colspan="1">+</td><td rowspan="1" colspan="1">+</td><td rowspan="1" colspan="1">+</td><td rowspan="1" colspan="1">+</td></tr><tr><td rowspan="1" colspan="1">37 °C</td><td rowspan="1" colspan="1">+</td><td rowspan="1" colspan="1">−</td><td rowspan="1" colspan="1">+</td><td rowspan="1" colspan="1">−</td></tr><tr><td rowspan="1" colspan="1">40 °C</td><td rowspan="1" colspan="1">W/+</td><td rowspan="1" colspan="1">−</td><td rowspan="1" colspan="1">W</td><td rowspan="1" colspan="1">−</td></tr><tr><td rowspan="1" colspan="1">42 °C</td><td rowspan="1" colspan="1">W</td><td rowspan="1" colspan="1">−</td><td rowspan="1" colspan="1">−</td><td rowspan="1" colspan="1">−</td></tr></tbody></table><table-wrap-foot><fn><p>Note: +, positive; −, negative; D, delayed positive; S, slow positive; W, weakly positive.</p></fn></table-wrap-foot></table-wrap></tp:treatment-sec><tp:treatment-sec sec-type="notes" id="SECID0EAYBG"><title>Notes.</title><p>Physiologically, <italic><tp:taxon-name><tp:taxon-name-part taxon-name-part-type="genus" reg="Blastobotrys">B.</tp:taxon-name-part><tp:taxon-name-part taxon-name-part-type="species" reg="guizhouensis">guizhouensis</tp:taxon-name-part></tp:taxon-name></italic> differs from its close relative <italic><tp:taxon-name><tp:taxon-name-part taxon-name-part-type="genus" reg="Blastobotrys">B.</tp:taxon-name-part><tp:taxon-name-part taxon-name-part-type="species" reg="persicus">persicus</tp:taxon-name-part></tp:taxon-name></italic> in the fermentation reactions of glucose and galactose; assimilation reactions of sucrose, melibiose, raffinose, melezitose, ribose, mannitol, DL-lactic acid, inositol, hexadecane, ethylamine, cadaverine, and L-lysine; and growth on 60% glucose and at 37–42 °C (Suppl. material <xref ref-type="supplementary-material" rid="S1">1</xref>: table S3). A total of 35 species are currently accepted in the genus <italic><tp:taxon-name><tp:taxon-name-part taxon-name-part-type="genus" reg="Blastobotrys">Blastobotrys</tp:taxon-name-part></tp:taxon-name></italic> (<xref ref-type="bibr" rid="B87">Visagie et al. 2024</xref>), which exist in diversified environments, including cave soil, indoor air, paintings, rotten wood, insect guts, and animal livers (<xref ref-type="bibr" rid="B43">Kurtzman 2007</xref>; <xref ref-type="bibr" rid="B62">Middelhoven and Kurtzman 2007</xref>; <xref ref-type="bibr" rid="B66">Nouri et al. 2018</xref>; <xref ref-type="bibr" rid="B9">Chai et al. 2020</xref>; <xref ref-type="bibr" rid="B87">Visagie et al. 2024</xref>). Only two <italic><tp:taxon-name><tp:taxon-name-part taxon-name-part-type="genus" reg="Blastobotrys">Blastobotrys</tp:taxon-name-part></tp:taxon-name></italic> species have been found from foods. <italic><tp:taxon-name><tp:taxon-name-part taxon-name-part-type="genus" reg="Blastobotrys">B.</tp:taxon-name-part><tp:taxon-name-part taxon-name-part-type="species" reg="meliponae">meliponae</tp:taxon-name-part></tp:taxon-name></italic> was isolated from honey in Brazil (<xref ref-type="bibr" rid="B13">Crous et al. 2016</xref>). <italic><tp:taxon-name><tp:taxon-name-part taxon-name-part-type="genus" reg="Blastobotrys">B.</tp:taxon-name-part><tp:taxon-name-part taxon-name-part-type="species" reg="adeninivorans">adeninivorans</tp:taxon-name-part></tp:taxon-name></italic> was found to be a dominant species in the fermentation process of different tea products in different regions of China (<xref ref-type="bibr" rid="B48">Li et al. 2018</xref>; <xref ref-type="bibr" rid="B54">Long et al. 2023</xref>; <xref ref-type="bibr" rid="B95">Wang et al. 2023</xref>). This is the first time to find a species of this genus from amylolytic starters. It is worthy of further study on the source of <italic><tp:taxon-name><tp:taxon-name-part taxon-name-part-type="genus" reg="Blastobotrys">B.</tp:taxon-name-part><tp:taxon-name-part taxon-name-part-type="species" reg="guizhouensis">guizhouensis</tp:taxon-name-part></tp:taxon-name></italic> and its function in jiuqu.</p></tp:treatment-sec><tp:treatment-sec sec-type="distribution" id="SECID0EX2BG"><title>Distribution.</title><p>China.</p></tp:treatment-sec><tp:treatment-sec><!--Section generated to contain objects referenced in tp:taxon-treatment.--><supplementary-material xmlns:xlink="http://www.w3.org/1999/xlink" id="S1" position="float" orientation="portrait" xlink:type="simple"><object-id content-type="doi" xlink:type="simple">10.3897/imafungus.16.146163.suppl1</object-id><object-id content-type="arpha" xlink:type="simple">150F0D48-95F9-59A1-BE89-304512466F5D</object-id><label>Supplementary material 1</label><caption><p>Additional tables</p></caption><statement content-type="dataType"><label>Data type</label><p>xlsx</p></statement><statement content-type="notes"><label>Explanation note</label><p><bold>table S1.</bold> The fermented foods collected from ethnic minority areas of China in this study and the yeast species isolated from each sample. <bold>table S2.</bold> Distribution of yeast species in different types of fermented food sampled. <bold>table S3.</bold> Comparisons of physiological and biochemical characters of the new species with their closely related species. <bold>table S4.</bold> The <abbrev xlink:title="internal transcribed spacer" id="ABBRID0EUCBK" xlink:type="simple">ITS</abbrev> and D1/D2 sequences, genome data, and source of all strains used in this study. <bold>table S5.</bold> Whole-genome average nucleotide identity (<abbrev xlink:title="average nucleotide identity" id="ABBRID0E1CBK" xlink:type="simple">ANI</abbrev>) values of <italic><tp:taxon-name><tp:taxon-name-part taxon-name-part-type="genus" reg="Wickerhamiella">Wickerhamiella</tp:taxon-name-part></tp:taxon-name></italic>, <italic><tp:taxon-name><tp:taxon-name-part taxon-name-part-type="genus" reg="Blastobotrys">Blastobotrys</tp:taxon-name-part></tp:taxon-name></italic>, and <italic><tp:taxon-name><tp:taxon-name-part taxon-name-part-type="genus" reg="Trichosporon">Trichosporon</tp:taxon-name-part></tp:taxon-name></italic> species.</p></statement><media xlink:href="imafungus-16-e146163-s001.xlsx" mimetype="application" mime-subtype="vnd.openxmlformats-officedocument.spreadsheetml.sheet" position="float" orientation="portrait" xlink:type="simple" id="oo_1370376.xlsx"><uri content-type="original_file" xlink:type="simple">https://binary.pensoft.net/file/1370376</uri></media><permissions><license xlink:type="simple"><license-p>This dataset is made available under the Open Database License (http://opendatacommons.org/licenses/odbl/1.0/). The Open Database License (ODbL) is a license agreement intended to allow users to freely share, modify, and use this Dataset while maintaining this same freedom for others, provided that the original source and author(s) are credited.</license-p></license></permissions><attrib specific-use="authors">Shuang Hu</attrib></supplementary-material></tp:treatment-sec><ref-list><ref id="B87"><mixed-citation xmlns:xlink="http://www.w3.org/1999/xlink" xlink:type="simple"><person-group><name name-style="western"><surname>Visagie</surname><given-names>CM</given-names></name><name name-style="western"><surname>Meijer</surname><given-names>M</given-names></name><etal/></person-group> (<year>2024</year>) <italic><tp:taxon-name><tp:taxon-name-part taxon-name-part-type="genus">Blastobotrys</tp:taxon-name-part><tp:taxon-name-part taxon-name-part-type="species">nigripullensis</tp:taxon-name-part></tp:taxon-name></italic>, a new yeast species isolated from a fungal outbreak on an ancient Roman shipwreck in the Netherlands. Antonie van Leeuwenhoek 117: 22. <ext-link xlink:href="10.1007/s10482-023-01898-x" ext-link-type="doi" xlink:type="simple">https://doi.org/10.1007/s10482-023-01898-x</ext-link></mixed-citation></ref><ref id="B43"><mixed-citation xmlns:xlink="http://www.w3.org/1999/xlink" xlink:type="simple"><person-group><name name-style="western"><surname>Kurtzman</surname><given-names>CP</given-names></name></person-group> (<year>2007</year>) <article-title><italic><tp:taxon-name><tp:taxon-name-part taxon-name-part-type="genus">Blastobotrys</tp:taxon-name-part><tp:taxon-name-part taxon-name-part-type="species">americana</tp:taxon-name-part></tp:taxon-name></italic> sp. nov., <italic><tp:taxon-name><tp:taxon-name-part taxon-name-part-type="genus">Blastobotrys</tp:taxon-name-part><tp:taxon-name-part taxon-name-part-type="species">illinoisensis</tp:taxon-name-part></tp:taxon-name></italic> sp. nov., <italic><tp:taxon-name><tp:taxon-name-part taxon-name-part-type="genus">Blastobotrys</tp:taxon-name-part><tp:taxon-name-part taxon-name-part-type="species">malaysiensis</tp:taxon-name-part></tp:taxon-name></italic> sp. nov., <italic><tp:taxon-name><tp:taxon-name-part taxon-name-part-type="genus">Blastobotrys</tp:taxon-name-part><tp:taxon-name-part taxon-name-part-type="species">muscicola</tp:taxon-name-part></tp:taxon-name></italic> sp. nov., <italic><tp:taxon-name><tp:taxon-name-part taxon-name-part-type="genus">Blastobotrys</tp:taxon-name-part><tp:taxon-name-part taxon-name-part-type="species">peoriensis</tp:taxon-name-part></tp:taxon-name></italic> sp. nov. and <italic><tp:taxon-name><tp:taxon-name-part taxon-name-part-type="genus">Blastobotrys</tp:taxon-name-part><tp:taxon-name-part taxon-name-part-type="species">raffinosifermentans</tp:taxon-name-part></tp:taxon-name></italic> sp. nov., novel anamorphic yeast species.</article-title><source>International Journal of Systematic and Evolutionary Microbiology</source><volume>57</volume>: <fpage>1154</fpage>–<lpage>1162</lpage>. <ext-link xlink:href="10.1099/ijs.0.64847-0" ext-link-type="doi" xlink:type="simple">https://doi.org/10.1099/ijs.0.64847-0</ext-link></mixed-citation></ref><ref id="B62"><mixed-citation xmlns:xlink="http://www.w3.org/1999/xlink" xlink:type="simple"><person-group><name name-style="western"><surname>Middelhoven</surname><given-names>WJ</given-names></name><name name-style="western"><surname>Kurtzman</surname><given-names>CP</given-names></name></person-group> (<year>2007</year>) <article-title>Four novel yeasts from decaying organic matter: <italic><tp:taxon-name><tp:taxon-name-part taxon-name-part-type="genus">Blastobotrys</tp:taxon-name-part><tp:taxon-name-part taxon-name-part-type="species">robertii</tp:taxon-name-part></tp:taxon-name></italic> sp. nov., <italic><tp:taxon-name><tp:taxon-name-part taxon-name-part-type="genus">Candida</tp:taxon-name-part><tp:taxon-name-part taxon-name-part-type="species">cretensis</tp:taxon-name-part></tp:taxon-name></italic> sp. nov., <italic><tp:taxon-name><tp:taxon-name-part taxon-name-part-type="genus">Candida</tp:taxon-name-part><tp:taxon-name-part taxon-name-part-type="species">scorzettiae</tp:taxon-name-part></tp:taxon-name></italic> sp. nov. and <italic><tp:taxon-name><tp:taxon-name-part taxon-name-part-type="genus">Candida</tp:taxon-name-part><tp:taxon-name-part taxon-name-part-type="species">vadensis</tp:taxon-name-part></tp:taxon-name></italic> sp. nov.</article-title><source>Antonie van Leeuwenhoek</source><volume>92</volume>: <fpage>233</fpage>–<lpage>244</lpage>. <ext-link xlink:href="10.1007/s10482-007-9159-1" ext-link-type="doi" xlink:type="simple">https://doi.org/10.1007/s10482-007-9159-1</ext-link></mixed-citation></ref><ref id="B66"><mixed-citation xmlns:xlink="http://www.w3.org/1999/xlink" xlink:type="simple"><person-group><name name-style="western"><surname>Nouri</surname><given-names>H</given-names></name><name name-style="western"><surname>Moghimi</surname><given-names>H</given-names></name><etal/></person-group> (<year>2018</year>) <article-title><italic><tp:taxon-name><tp:taxon-name-part taxon-name-part-type="genus">Blastobotrys</tp:taxon-name-part><tp:taxon-name-part taxon-name-part-type="species">persicus</tp:taxon-name-part></tp:taxon-name></italic> sp. nov., an ascomycetous yeast species isolated from cave soil.</article-title><source>Antonie van Leeuwenhoek</source><volume>111</volume>: <fpage>517</fpage>–<lpage>524</lpage>. <ext-link xlink:href="10.1007/s10482-017-0972-x" ext-link-type="doi" xlink:type="simple">https://doi.org/10.1007/s10482-017-0972-x</ext-link></mixed-citation></ref><ref id="B9"><mixed-citation xmlns:xlink="http://www.w3.org/1999/xlink" xlink:type="simple"><person-group><name name-style="western"><surname>Chai</surname><given-names>CY</given-names></name><name name-style="western"><surname>Jia</surname><given-names>RR</given-names></name><etal/></person-group> (<year>2020</year>) <article-title><italic><tp:taxon-name><tp:taxon-name-part taxon-name-part-type="genus">Blastobotrys</tp:taxon-name-part><tp:taxon-name-part taxon-name-part-type="species">baotianmanensis</tp:taxon-name-part></tp:taxon-name></italic> sp. nov. and <italic><tp:taxon-name><tp:taxon-name-part taxon-name-part-type="genus">Blastobotrys</tp:taxon-name-part><tp:taxon-name-part taxon-name-part-type="species">xishuangbannaensis</tp:taxon-name-part></tp:taxon-name></italic> f.a., sp. nov., two novel yeast species associated with insects and rotting wood.</article-title><source>International Journal of Systematic and Evolutionary Microbiology</source><volume>70</volume>: <fpage>4217</fpage>–<lpage>4223</lpage>. <ext-link xlink:href="10.1099/ijsem.0.004275" ext-link-type="doi" xlink:type="simple">https://doi.org/10.1099/ijsem.0.004275</ext-link></mixed-citation></ref><ref id="B13"><mixed-citation xmlns:xlink="http://www.w3.org/1999/xlink" xlink:type="simple"><person-group><name name-style="western"><surname>Crous</surname><given-names>PW</given-names></name><name name-style="western"><surname>Wingfield</surname><given-names>MJ</given-names></name><etal/></person-group> (<year>2016</year>) <article-title>Fungal Planet description sheets: 400–468.</article-title><source>Persoonia</source><volume>36</volume>: <fpage>316</fpage>–<lpage>458</lpage>. <ext-link xlink:href="10.3767/003158516X692185" ext-link-type="doi" xlink:type="simple">https://doi.org/10.3767/003158516X692185</ext-link></mixed-citation></ref><ref id="B48"><mixed-citation xmlns:xlink="http://www.w3.org/1999/xlink" xlink:type="simple"><person-group><name name-style="western"><surname>Li</surname><given-names>H</given-names></name><name name-style="western"><surname>Li</surname><given-names>M</given-names></name><etal/></person-group> (<year>2018</year>) Microbial diversity and component variation in Xiaguan Tuo Tea during pile fermentation. PLoS ONE 13: e0190318. <ext-link xlink:href="10.1371/journal.pone.0190318" ext-link-type="doi" xlink:type="simple">https://doi.org/10.1371/journal.pone.0190318</ext-link></mixed-citation></ref><ref id="B54"><mixed-citation xmlns:xlink="http://www.w3.org/1999/xlink" xlink:type="simple"><person-group><name name-style="western"><surname>Long</surname><given-names>J</given-names></name><name name-style="western"><surname>Yu</surname><given-names>L</given-names></name><etal/></person-group> (<year>2023</year>) <article-title>Isolation, identification, and community diversity of microorganisms during tank fermentation of Liupao tea.</article-title><source>Journal of Food Science</source><volume>88</volume>: <fpage>4230</fpage>–<lpage>4246</lpage>. <ext-link xlink:href="10.1111/1750-3841.16748" ext-link-type="doi" xlink:type="simple">https://doi.org/10.1111/1750-3841.16748</ext-link></mixed-citation></ref><ref id="B95"><mixed-citation xmlns:xlink="http://www.w3.org/1999/xlink" xlink:type="simple"><person-group><name name-style="western"><surname>Wang</surname><given-names>T</given-names></name><name name-style="western"><surname>Li</surname><given-names>RY</given-names></name><etal/></person-group> (<year>2023</year>) Changes in sensory characteristics, chemical composition and microbial succession during fermentation of ancient plants Pu-erh tea. Food Chemistry: X 20: 101003. <ext-link xlink:href="10.1016/j.fochx.2023.101003" ext-link-type="doi" xlink:type="simple">https://doi.org/10.1016/j.fochx.2023.101003</ext-link></mixed-citation></ref></ref-list></tp:taxon-treatment>
