# Supplementary material for: ﻿Yeast diversity in traditional fermented foods of ethnic minorities in China, with the descriptions of four new yeast species
Source: IMA Fungus. 2025 Jul 9;16:e146163. doi: 10.3897/imafungus.16.146163 (PMC12268275; doi:10.3897/imafungus.16.146163)
Supplement: XML Treatment for Wickerhamiella shiruii [file imafungus.16.146163-treatment2.xml]

<!DOCTYPE tp:taxon-treatment
  PUBLIC "-//TaxonX//DTD Taxonomic Treatment Publishing DTD v0 20100105//EN" "tax-treatment-NSO.dtd">
<tp:taxon-treatment xmlns:tp="http://www.plazi.org/taxpub"><tp:treatment-meta><kwd-group><label>Taxon classification</label><kwd>
                <named-content content-type="kingdom">Animalia</named-content>
              </kwd><kwd>
                <named-content content-type="order">Saccharomycetales</named-content>
              </kwd><kwd>
                <named-content content-type="family">Trichomonascaceae</named-content>
              </kwd></kwd-group><mixed-citation publication-type="journal"><person-group><name><surname>Hu</surname><given-names>Shuang</given-names></name><name><surname>Zhu</surname><given-names>Qi-Yang</given-names></name><name><surname>Zhu</surname><given-names>Hai-Yan</given-names></name><name><surname>Liu</surname><given-names>Jun-Yu</given-names></name><name><surname>Shi</surname><given-names>Yue</given-names></name><name><surname>Qiu</surname><given-names>Yan-Jie</given-names></name><name><surname>Wen</surname><given-names>Zhang</given-names></name><name><surname>Li</surname><given-names>Ai-Hua</given-names></name><name><surname>Han</surname><given-names>Pei-Jie</given-names></name><name><surname>Bai</surname><given-names>Feng-Yan</given-names></name></person-group><article-title>﻿Yeast diversity in traditional fermented foods of ethnic minorities in China, with the descriptions of four new yeast species</article-title><source>IMA Fungus</source><day>09</day><month>07</month><year>2025</year><volume>16</volume><pub-id pub-id-type="doi">10.3897/imafungus.16.146163</pub-id></mixed-citation></tp:treatment-meta><tp:nomenclature><label>﻿</label><tp:taxon-name>
              <object-id xmlns:xlink="http://www.w3.org/1999/xlink" content-type="arpha" xlink:type="simple">091A715E-7211-594E-8537-900192697F07</object-id>
              <tp:taxon-name-part taxon-name-part-type="genus" reg="Wickerhamiella">Wickerhamiella</tp:taxon-name-part>
              <tp:taxon-name-part taxon-name-part-type="species" reg="shiruii">shiruii</tp:taxon-name-part>
              <object-id xmlns:xlink="http://www.w3.org/1999/xlink" xlink:type="simple">Fungal Names: FN 572191</object-id>
            </tp:taxon-name><tp:taxon-authority>S. Hu, Q.Y. Zhu &amp; F.Y. Bai</tp:taxon-authority><tp:taxon-status xmlns:xlink="http://www.w3.org/1999/xlink" xlink:type="simple">sp. nov.</tp:taxon-status></tp:nomenclature><tp:treatment-sec sec-type="etymology" id="SECID0EE4BG"><title>Etymology.</title><p>shi.ru’ii. N.L. gen. sing. n. <italic><tp:taxon-name><tp:taxon-name-part taxon-name-part-type="genus" reg="Wickerhamiella"/><tp:taxon-name-part taxon-name-part-type="species" reg="shiruii">shiruii</tp:taxon-name-part></tp:taxon-name></italic> of Shiru, referring to Shiru Jia at Tianjin University of Science and Technology in recognition of his contributions to the research on traditional fermented foods in China.</p></tp:treatment-sec><tp:treatment-sec sec-type="material" id="SECID0EU4BG"><title>Type.</title><p><bold>CHINA</bold> • Jilin Province, Yanbian Korean Autonomous Prefecture, <named-content xmlns:xlink="http://www.w3.org/1999/xlink" content-type="dwc:verbatimCoordinates" xlink:type="simple"><named-content content-type="geo-json" specific-use="{&#34;type&#34;:&#34;Point&#34;,&#34;coordinates&#34;:[128.859300,43.066300]}" id="NCID0E64BG" xlink:type="simple">43.0663°N, 128.8593°E</named-content></named-content>, from rice wine made by Korean nationality, June 2023, Q.Y. Zhu. The holotype <named-content xmlns:xlink="http://www.w3.org/1999/xlink" content-type="dwc:institutional_code" xlink:title="China General Microbiological Culture Collection Center" xlink:href="http://grbio.org/institution/china-general-microbiological-culture-collection-center-chinese-academy-sciences" xlink:type="simple">CGMCC</named-content> 2.7449 (original number JLY21-1) has been preserved in a metabolically inactive state in the China General Microbiological Culture Collection Center (<named-content xmlns:xlink="http://www.w3.org/1999/xlink" content-type="dwc:institutional_code" xlink:title="China General Microbiological Culture Collection Center" xlink:href="http://grbio.org/institution/china-general-microbiological-culture-collection-center-chinese-academy-sciences" xlink:type="simple">CGMCC</named-content>), Beijing, China. An ex­type culture has been deposited in the Japan Collection of Microorganisms (<named-content xmlns:xlink="http://www.w3.org/1999/xlink" content-type="dwc:institutional_code" xlink:title="Japan Collection of Microorganisms" xlink:href="http://grbio.org/institution/japan-collection-microorganisms" xlink:type="simple">JCM</named-content>), Koyadai, Japan, as <named-content xmlns:xlink="http://www.w3.org/1999/xlink" content-type="dwc:institutional_code" xlink:title="Japan Collection of Microorganisms" xlink:href="http://grbio.org/institution/japan-collection-microorganisms" xlink:type="simple">JCM</named-content> 36917. GenBank accessions: <abbrev xmlns:xlink="http://www.w3.org/1999/xlink" xlink:title="internal transcribed spacer" id="ABBRID0EU5BG" xlink:type="simple">ITS</abbrev>-<ext-link xmlns:xlink="http://www.w3.org/1999/xlink" xlink:href="PQ373577" ext-link-type="gen" xlink:type="simple">PQ373577</ext-link> and LSU-<ext-link xmlns:xlink="http://www.w3.org/1999/xlink" xlink:href="PP192712" ext-link-type="gen" xlink:type="simple">PP192712</ext-link>. The raw genome data of <named-content xmlns:xlink="http://www.w3.org/1999/xlink" content-type="dwc:institutional_code" xlink:title="China General Microbiological Culture Collection Center" xlink:href="http://grbio.org/institution/china-general-microbiological-culture-collection-center-chinese-academy-sciences" xlink:type="simple">CGMCC</named-content> 2.7449 has been deposited in GenBank under the BioSample accession numbers SAMN47538174.</p></tp:treatment-sec><tp:treatment-sec sec-type="description" id="SECID0EG6BG"><title>Culture characteristics.</title><p>After growth on YM agar for 5 days at 25 °C, colonies are white and villous, with a rough surface and irregular margins. Cells are circular to ovoid, 3–3.5 × 3.5–6 µm. Budding is multilateral. Pseudohyphae consist of elongated cells that are formed (Fig. <xref ref-type="fig" rid="F7">7c</xref>). After 4 weeks in YM broth at 25 °C, sediment and pellicle are formed. After growth on <abbrev xmlns:xlink="http://www.w3.org/1999/xlink" xlink:title="yeast carbon base agar" id="ABBRID0EQ6BG" xlink:type="simple">YCB</abbrev>/<abbrev xmlns:xlink="http://www.w3.org/1999/xlink" xlink:title="potato dextrose agar" id="ABBRID0EU6BG" xlink:type="simple">PDA</abbrev> agar for 2 weeks at 25 °C, oval or elongated cells (3.5–5 × 4.5–24 µm) and probably oil droplets are formed (Fig. <xref ref-type="fig" rid="F7">7d</xref>). The sexual stage was not detected.</p><p>Physiological characteristics of the new species are listed in Table <xref ref-type="table" rid="T2">2</xref>.</p></tp:treatment-sec><tp:treatment-sec sec-type="notes" id="SECID0EDAAI"><title>Notes.</title><p>Physiologically, <italic><tp:taxon-name><tp:taxon-name-part taxon-name-part-type="genus" reg="Wickerhamiella">W.</tp:taxon-name-part><tp:taxon-name-part taxon-name-part-type="species" reg="shiruii">shiruii</tp:taxon-name-part></tp:taxon-name></italic> differs from its closest relative, <italic><tp:taxon-name><tp:taxon-name-part taxon-name-part-type="genus" reg="Wickerhamiella">W.</tp:taxon-name-part><tp:taxon-name-part taxon-name-part-type="species" reg="pararugosa">pararugosa</tp:taxon-name-part></tp:taxon-name></italic>, in the utilization of inulin and ethylamine and growth on 50% glucose in vitamin­free medium and 10% NaCl plus 5% glucose medium and at 40–42 °C (Suppl. material <xref ref-type="supplementary-material" rid="S1">1</xref>: table S3). A total of 47 species are currently accepted in the genus <italic><tp:taxon-name><tp:taxon-name-part taxon-name-part-type="genus" reg="Wickerhamiella">Wickerhamiella</tp:taxon-name-part></tp:taxon-name></italic>; the ecological distribution of them is mostly associated with flowers, insects, fruits, and foliage, with some instances of isolation from anthropic environments such as wineries, alcoholic beverages, and even human sources (<xref ref-type="bibr" rid="B51">Liu et al. 2016</xref>; <xref ref-type="bibr" rid="B6">Belloch et al. 2020</xref>; <xref ref-type="bibr" rid="B72">Sakpuntoon et al. 2020</xref>). <italic><tp:taxon-name><tp:taxon-name-part taxon-name-part-type="genus" reg="Wickerhamiella">Wickerhamiella</tp:taxon-name-part></tp:taxon-name></italic> species may occur in specific regions, such as the Neotropics and Asia, or exhibit cosmopolitan distribution (<xref ref-type="bibr" rid="B25">Goncalves et al. 2020</xref>). It seems that <italic><tp:taxon-name><tp:taxon-name-part taxon-name-part-type="genus" reg="Wickerhamiella">W.</tp:taxon-name-part><tp:taxon-name-part taxon-name-part-type="species" reg="shiruii">shiruii</tp:taxon-name-part></tp:taxon-name></italic> commonly exists in specific alcoholic beverages and fermented dairy products. Among the 17 non-Chinese strains that are conspecific with the type strain <named-content xmlns:xlink="http://www.w3.org/1999/xlink" content-type="dwc:institutional_code" xlink:title="China General Microbiological Culture Collection Center" xlink:href="http://grbio.org/institution/china-general-microbiological-culture-collection-center-chinese-academy-sciences" xlink:type="simple">CGMCC</named-content> 2.7449 of the new species isolated in this study, 13 were isolated from various fermented dairy products in different countries located on different continents, suggesting a worldwide distribution of the new species in fermented foods. A prominent feature of <italic><tp:taxon-name><tp:taxon-name-part taxon-name-part-type="genus" reg="Wickerhamiella">W.</tp:taxon-name-part><tp:taxon-name-part taxon-name-part-type="species" reg="shiruii">shiruii</tp:taxon-name-part></tp:taxon-name></italic> is its ability to grow at 42 °C, which is a rare trait in this genus (<xref ref-type="bibr" rid="B2">Avchar et al. 2019</xref>). In addition, many oil droplet-like structures were observed in the cells of <italic><tp:taxon-name><tp:taxon-name-part taxon-name-part-type="genus" reg="Wickerhamiella">W.</tp:taxon-name-part><tp:taxon-name-part taxon-name-part-type="species" reg="shiruii">shiruii</tp:taxon-name-part></tp:taxon-name></italic>, implying the potential of the new species as an oleaginous yeast to produce micro-biodiesel (<xref ref-type="bibr" rid="B73">Salvador López et al. 2022</xref>; <xref ref-type="bibr" rid="B100">Zhao et al. 2023</xref>).</p></tp:treatment-sec><tp:treatment-sec sec-type="distribution" id="SECID0ESDAI"><title>Distribution.</title><p>China, Slovakia, Egypt, Turkey, Holland, the Czech Republic, Iran, Australia, Mexico, Algeria, Finland, and Italy.</p></tp:treatment-sec><tp:treatment-sec><!--Section generated to contain objects referenced in tp:taxon-treatment.--><fig id="F7" position="float" orientation="portrait"><object-id xmlns:xlink="http://www.w3.org/1999/xlink" content-type="doi" xlink:type="simple">10.3897/imafungus.16.146163.figure7</object-id><object-id xmlns:xlink="http://www.w3.org/1999/xlink" content-type="arpha" xlink:type="simple">CD1FA636-7C09-538B-8A33-B2DCB1CCBC33</object-id><label>Figure 7.</label><caption><p>Cellular morphology of the four novel species. <italic><tp:taxon-name><tp:taxon-name-part taxon-name-part-type="genus" reg="Blastobotrys">Blastobotrys</tp:taxon-name-part><tp:taxon-name-part taxon-name-part-type="species" reg="guizhouensis">guizhouensis</tp:taxon-name-part></tp:taxon-name></italic> sp. nov. <named-content xmlns:xlink="http://www.w3.org/1999/xlink" content-type="dwc:institutional_code" xlink:title="China General Microbiological Culture Collection Center" xlink:href="http://grbio.org/institution/china-general-microbiological-culture-collection-center-chinese-academy-sciences" xlink:type="simple">CGMCC</named-content> 2.7784<sup>T</sup>. <bold>a</bold> Vegetative cells on YM agar at 25 °C after 3 days; <bold>b</bold> Conidiophores and conidia on <abbrev xmlns:xlink="http://www.w3.org/1999/xlink" xlink:title="potato dextrose agar" id="ABBRID0ETTAG" xlink:type="simple">PDA</abbrev> agar at 25 °C after 2 weeks. <italic><tp:taxon-name><tp:taxon-name-part taxon-name-part-type="genus" reg="Wickerhamiella">Wickerhamiella</tp:taxon-name-part><tp:taxon-name-part taxon-name-part-type="species" reg="shiruii">shiruii</tp:taxon-name-part></tp:taxon-name></italic> sp. nov. <named-content xmlns:xlink="http://www.w3.org/1999/xlink" content-type="dwc:institutional_code" xlink:title="China General Microbiological Culture Collection Center" xlink:href="http://grbio.org/institution/china-general-microbiological-culture-collection-center-chinese-academy-sciences" xlink:type="simple">CGMCC</named-content> 2.7449<sup>T</sup>: <bold>c</bold> Vegetative cells and pseudohyphae on YM agar at 25 °C after 5 days; <bold>d</bold> Containing many oil droplet cells on <abbrev xmlns:xlink="http://www.w3.org/1999/xlink" xlink:title="yeast carbon base agar" id="ABBRID0EMUAG" xlink:type="simple">YCB</abbrev> agar at 25 °C after 2 weeks. <italic><tp:taxon-name><tp:taxon-name-part taxon-name-part-type="genus" reg="Trichosporon">Trichosporon</tp:taxon-name-part><tp:taxon-name-part taxon-name-part-type="species" reg="jiuqu">jiuqu</tp:taxon-name-part></tp:taxon-name></italic> sp. nov. <named-content xmlns:xlink="http://www.w3.org/1999/xlink" content-type="dwc:institutional_code" xlink:title="China General Microbiological Culture Collection Center" xlink:href="http://grbio.org/institution/china-general-microbiological-culture-collection-center-chinese-academy-sciences" xlink:type="simple">CGMCC</named-content> 2.8149<sup>T</sup>: <bold>e</bold> Vegetative cells on YM agar at 25 °C after 3 days; <bold>f</bold> True hyphae on MEA agar at 25 °C after 2 weeks; <bold>g</bold> Blastoconidia on <abbrev xmlns:xlink="http://www.w3.org/1999/xlink" xlink:title="yeast carbon base agar" id="ABBRID0EHVAG" xlink:type="simple">YCB</abbrev> agar at 25 °C after 2 weeks. <italic><tp:taxon-name><tp:taxon-name-part taxon-name-part-type="genus" reg="Parajaminaea">Parajaminaea</tp:taxon-name-part><tp:taxon-name-part taxon-name-part-type="species" reg="alba">alba</tp:taxon-name-part></tp:taxon-name></italic> sp. nov. <named-content xmlns:xlink="http://www.w3.org/1999/xlink" content-type="dwc:institutional_code" xlink:title="China General Microbiological Culture Collection Center" xlink:href="http://grbio.org/institution/china-general-microbiological-culture-collection-center-chinese-academy-sciences" xlink:type="simple">CGMCC</named-content> 2.7776<sup>T</sup>: <bold>h</bold> Vegetative cells on YM agar at 25 °C after 3 days. <bold>i</bold> Containing oil droplet cells on <abbrev xmlns:xlink="http://www.w3.org/1999/xlink" xlink:title="potato dextrose agar" id="ABBRID0EAWAG" xlink:type="simple">PDA</abbrev> agar at 25 °C after 2 weeks. Scale bars: 10 µm.</p></caption><graphic xmlns:xlink="http://www.w3.org/1999/xlink" xlink:href="imafungus-16-e146163-g007.jpg" position="float" orientation="portrait" xlink:type="simple" id="oo_1370375.jpg"><uri content-type="original_file" xlink:type="simple">https://binary.pensoft.net/fig/1370375</uri></graphic></fig><table-wrap id="T2" position="float" orientation="portrait"><label>Table 2.</label><caption><p>Physiological and biochemical characteristics of the four novel yeast species.</p></caption><table id="TID0EG2BI" rules="all"><tbody><tr><th rowspan="1" colspan="1"/><th rowspan="1" colspan="1"/><th rowspan="1" colspan="1">
                      <italic>
                        <tp:taxon-name><tp:taxon-name-part taxon-name-part-type="genus" reg="Wickerhamiella">W.</tp:taxon-name-part><tp:taxon-name-part taxon-name-part-type="species" reg="shiruii">shiruii</tp:taxon-name-part></tp:taxon-name>
                      </italic>
                    </th><th rowspan="1" colspan="1">
                      <italic>
                        <tp:taxon-name><tp:taxon-name-part taxon-name-part-type="genus" reg="Blastobotrys">B.</tp:taxon-name-part><tp:taxon-name-part taxon-name-part-type="species" reg="guizhouensis">guizhouensis</tp:taxon-name-part></tp:taxon-name>
                      </italic>
                    </th><th rowspan="1" colspan="1">
                      <italic>
                        <tp:taxon-name><tp:taxon-name-part taxon-name-part-type="genus" reg="Trichosporon">T.</tp:taxon-name-part><tp:taxon-name-part taxon-name-part-type="species" reg="jiuqu">jiuqu</tp:taxon-name-part></tp:taxon-name>
                      </italic>
                    </th><th rowspan="1" colspan="1">
                      <italic>
                        <tp:taxon-name><tp:taxon-name-part taxon-name-part-type="genus" reg="Parajaminaea">P.</tp:taxon-name-part><tp:taxon-name-part taxon-name-part-type="species" reg="alba">alba</tp:taxon-name-part></tp:taxon-name>
                      </italic>
                    </th></tr><tr><td rowspan="7" colspan="1">Fermentation</td><td rowspan="1" colspan="1">D-Glucose</td><td rowspan="1" colspan="1">−</td><td rowspan="1" colspan="1">D</td><td rowspan="1" colspan="1">−</td><td rowspan="1" colspan="1">−</td></tr><tr><td rowspan="1" colspan="1">D-Galactose</td><td rowspan="1" colspan="1">−</td><td rowspan="1" colspan="1">W</td><td rowspan="1" colspan="1">−</td><td rowspan="1" colspan="1">−</td></tr><tr><td rowspan="1" colspan="1">Sucrose</td><td rowspan="1" colspan="1">−</td><td rowspan="1" colspan="1">−</td><td rowspan="1" colspan="1">−</td><td rowspan="1" colspan="1">−</td></tr><tr><td rowspan="1" colspan="1">Maltose</td><td rowspan="1" colspan="1">−</td><td rowspan="1" colspan="1">−</td><td rowspan="1" colspan="1">−</td><td rowspan="1" colspan="1">−</td></tr><tr><td rowspan="1" colspan="1">Lactose</td><td rowspan="1" colspan="1">−</td><td rowspan="1" colspan="1">−</td><td rowspan="1" colspan="1">−</td><td rowspan="1" colspan="1">−</td></tr><tr><td rowspan="1" colspan="1">Raffinose</td><td rowspan="1" colspan="1">−</td><td rowspan="1" colspan="1">−</td><td rowspan="1" colspan="1">−</td><td rowspan="1" colspan="1">−</td></tr><tr><td rowspan="1" colspan="1">Trehalose</td><td rowspan="1" colspan="1">−</td><td rowspan="1" colspan="1">−</td><td rowspan="1" colspan="1">−</td><td rowspan="1" colspan="1">−</td></tr><tr><td rowspan="37" colspan="1">Assimilation of carbon compounds</td><td rowspan="1" colspan="1">D-glucose</td><td rowspan="1" colspan="1">+</td><td rowspan="1" colspan="1">+</td><td rowspan="1" colspan="1">W/+</td><td rowspan="1" colspan="1">+</td></tr><tr><td rowspan="1" colspan="1">D-galactose</td><td rowspan="1" colspan="1">+</td><td rowspan="1" colspan="1">+</td><td rowspan="1" colspan="1">W/+</td><td rowspan="1" colspan="1">D</td></tr><tr><td rowspan="1" colspan="1">L-sorbose</td><td rowspan="1" colspan="1">+</td><td rowspan="1" colspan="1">D</td><td rowspan="1" colspan="1">−</td><td rowspan="1" colspan="1">W</td></tr><tr><td rowspan="1" colspan="1">Sucrose</td><td rowspan="1" colspan="1">−</td><td rowspan="1" colspan="1">−</td><td rowspan="1" colspan="1">W/+</td><td rowspan="1" colspan="1">D</td></tr><tr><td rowspan="1" colspan="1">Maltose</td><td rowspan="1" colspan="1">−</td><td rowspan="1" colspan="1">+</td><td rowspan="1" colspan="1">W/+</td><td rowspan="1" colspan="1">+</td></tr><tr><td rowspan="1" colspan="1">Cellobiose</td><td rowspan="1" colspan="1">−</td><td rowspan="1" colspan="1">D</td><td rowspan="1" colspan="1">W/+</td><td rowspan="1" colspan="1">W</td></tr><tr><td rowspan="1" colspan="1">Trehalose</td><td rowspan="1" colspan="1">−</td><td rowspan="1" colspan="1">+</td><td rowspan="1" colspan="1">W/+</td><td rowspan="1" colspan="1">−</td></tr><tr><td rowspan="1" colspan="1">Lactose</td><td rowspan="1" colspan="1">−</td><td rowspan="1" colspan="1">−</td><td rowspan="1" colspan="1">W/+</td><td rowspan="1" colspan="1">S</td></tr><tr><td rowspan="1" colspan="1">Melibiose</td><td rowspan="1" colspan="1">−</td><td rowspan="1" colspan="1">−</td><td rowspan="1" colspan="1">−</td><td rowspan="1" colspan="1">−</td></tr><tr><td rowspan="1" colspan="1">Raffinose</td><td rowspan="1" colspan="1">−</td><td rowspan="1" colspan="1">−</td><td rowspan="1" colspan="1">−</td><td rowspan="1" colspan="1">W</td></tr><tr><td rowspan="1" colspan="1">Melezitose</td><td rowspan="1" colspan="1">−</td><td rowspan="1" colspan="1">−</td><td rowspan="1" colspan="1">−</td><td rowspan="1" colspan="1">+</td></tr><tr><td rowspan="1" colspan="1">Inulin</td><td rowspan="1" colspan="1">+</td><td rowspan="1" colspan="1">−</td><td rowspan="1" colspan="1">+</td><td rowspan="1" colspan="1">+</td></tr><tr><td rowspan="1" colspan="1">Soluble starch</td><td rowspan="1" colspan="1">−</td><td rowspan="1" colspan="1">−</td><td rowspan="1" colspan="1">W/+</td><td rowspan="1" colspan="1">−</td></tr><tr><td rowspan="1" colspan="1">D-Xylose</td><td rowspan="1" colspan="1">−</td><td rowspan="1" colspan="1">S</td><td rowspan="1" colspan="1">W/+</td><td rowspan="1" colspan="1">S</td></tr><tr><td rowspan="1" colspan="1">L-Arabinose</td><td rowspan="1" colspan="1">−</td><td rowspan="1" colspan="1">S</td><td rowspan="1" colspan="1">−</td><td rowspan="1" colspan="1">W</td></tr><tr><td rowspan="1" colspan="1">D-Arabinose</td><td rowspan="1" colspan="1">−</td><td rowspan="1" colspan="1">−</td><td rowspan="1" colspan="1">−</td><td rowspan="1" colspan="1">−</td></tr><tr><td rowspan="1" colspan="1">D-Ribose</td><td rowspan="1" colspan="1">−</td><td rowspan="1" colspan="1">D</td><td rowspan="1" colspan="1">W/+</td><td rowspan="1" colspan="1">W</td></tr><tr><td rowspan="1" colspan="1">L-Rhamnose</td><td rowspan="1" colspan="1">−</td><td rowspan="1" colspan="1">W</td><td rowspan="1" colspan="1">−</td><td rowspan="1" colspan="1">−</td></tr><tr><td rowspan="1" colspan="1">D-Glucosamine</td><td rowspan="1" colspan="1">−</td><td rowspan="1" colspan="1">W</td><td rowspan="1" colspan="1">−</td><td rowspan="1" colspan="1">−</td></tr><tr><td rowspan="1" colspan="1">Methanol</td><td rowspan="1" colspan="1">−</td><td rowspan="1" colspan="1">−</td><td rowspan="1" colspan="1">−</td><td rowspan="1" colspan="1">−</td></tr><tr><td rowspan="1" colspan="1">Ethanol</td><td rowspan="1" colspan="1">S</td><td rowspan="1" colspan="1">S</td><td rowspan="1" colspan="1">W/+</td><td rowspan="1" colspan="1">+</td></tr><tr><td rowspan="1" colspan="1">Glycerol</td><td rowspan="1" colspan="1">S/+</td><td rowspan="1" colspan="1">S</td><td rowspan="1" colspan="1">W/+</td><td rowspan="1" colspan="1">+</td></tr><tr><td rowspan="1" colspan="1">Erythritol</td><td rowspan="1" colspan="1">−</td><td rowspan="1" colspan="1">D</td><td rowspan="1" colspan="1">W/+</td><td rowspan="1" colspan="1">+</td></tr><tr><td rowspan="1" colspan="1">Ribitol</td><td rowspan="1" colspan="1">−</td><td rowspan="1" colspan="1">D</td><td rowspan="1" colspan="1">−</td><td rowspan="1" colspan="1">−</td></tr><tr><td rowspan="1" colspan="1">Galactitol</td><td rowspan="1" colspan="1">−</td><td rowspan="1" colspan="1">D</td><td rowspan="1" colspan="1">−</td><td rowspan="1" colspan="1">−</td></tr><tr><td rowspan="1" colspan="1">D-Mannitol</td><td rowspan="1" colspan="1">D</td><td rowspan="1" colspan="1">S</td><td rowspan="1" colspan="1">−</td><td rowspan="1" colspan="1">S</td></tr><tr><td rowspan="1" colspan="1">D-Glucitol</td><td rowspan="1" colspan="1">+</td><td rowspan="1" colspan="1">D</td><td rowspan="1" colspan="1">−</td><td rowspan="1" colspan="1">W</td></tr><tr><td rowspan="1" colspan="1">α-methyl-D-Glucoside</td><td rowspan="1" colspan="1">−</td><td rowspan="1" colspan="1">−</td><td rowspan="1" colspan="1">W/+</td><td rowspan="1" colspan="1">W</td></tr><tr><td rowspan="1" colspan="1">Salicin</td><td rowspan="1" colspan="1">−</td><td rowspan="1" colspan="1">S</td><td rowspan="1" colspan="1">W/+</td><td rowspan="1" colspan="1">−</td></tr><tr><td rowspan="1" colspan="1">D-Glucuronic acid</td><td rowspan="1" colspan="1">−</td><td rowspan="1" colspan="1">−</td><td rowspan="1" colspan="1">−</td><td rowspan="1" colspan="1">−</td></tr><tr><td rowspan="1" colspan="1">DL-Lactic acid</td><td rowspan="1" colspan="1">S</td><td rowspan="1" colspan="1">−</td><td rowspan="1" colspan="1">W/+</td><td rowspan="1" colspan="1">−</td></tr><tr><td rowspan="1" colspan="1">Succinic acid</td><td rowspan="1" colspan="1">S/+</td><td rowspan="1" colspan="1">−</td><td rowspan="1" colspan="1">−</td><td rowspan="1" colspan="1">−</td></tr><tr><td rowspan="1" colspan="1">Sodium citrate Dihydrate</td><td rowspan="1" colspan="1">−</td><td rowspan="1" colspan="1">−</td><td rowspan="1" colspan="1">W/−</td><td rowspan="1" colspan="1">−</td></tr><tr><td rowspan="1" colspan="1">Inositol</td><td rowspan="1" colspan="1">−</td><td rowspan="1" colspan="1">W</td><td rowspan="1" colspan="1">−</td><td rowspan="1" colspan="1">−</td></tr><tr><td rowspan="1" colspan="1">Hexadecane</td><td rowspan="1" colspan="1">−</td><td rowspan="1" colspan="1">−</td><td rowspan="1" colspan="1">−</td><td rowspan="1" colspan="1">−</td></tr><tr><td rowspan="1" colspan="1">N-acetyl-D-Glucosamine</td><td rowspan="1" colspan="1">−</td><td rowspan="1" colspan="1">+</td><td rowspan="1" colspan="1">+</td><td rowspan="1" colspan="1">−</td></tr><tr><td rowspan="1" colspan="1">Xylitol</td><td rowspan="1" colspan="1">+</td><td rowspan="1" colspan="1">W</td><td rowspan="1" colspan="1">−</td><td rowspan="1" colspan="1">+</td></tr><tr><td rowspan="6" colspan="1">Assimilation of nitrogen compounds</td><td rowspan="1" colspan="1">Potassium nitrate</td><td rowspan="1" colspan="1">−</td><td rowspan="1" colspan="1">−</td><td rowspan="1" colspan="1">−</td><td rowspan="1" colspan="1">S</td></tr><tr><td rowspan="1" colspan="1">Sodium nitrite</td><td rowspan="1" colspan="1">−</td><td rowspan="1" colspan="1">−</td><td rowspan="1" colspan="1">−</td><td rowspan="1" colspan="1">−</td></tr><tr><td rowspan="1" colspan="1">Ethylamine</td><td rowspan="1" colspan="1">W/−</td><td rowspan="1" colspan="1">W</td><td rowspan="1" colspan="1">W/+</td><td rowspan="1" colspan="1">−</td></tr><tr><td rowspan="1" colspan="1">Cadaverine</td><td rowspan="1" colspan="1">D</td><td rowspan="1" colspan="1">W</td><td rowspan="1" colspan="1">W/+</td><td rowspan="1" colspan="1">−</td></tr><tr><td rowspan="1" colspan="1">L-Lysine</td><td rowspan="1" colspan="1">D</td><td rowspan="1" colspan="1">W</td><td rowspan="1" colspan="1">W/+</td><td rowspan="1" colspan="1">W</td></tr><tr><td rowspan="1" colspan="1">Ammonium sulfate</td><td rowspan="1" colspan="1">+</td><td rowspan="1" colspan="1">S</td><td rowspan="1" colspan="1">W</td><td rowspan="1" colspan="1">D</td></tr><tr><td rowspan="7" colspan="1">Other tests</td><td rowspan="1" colspan="1">Vitamin-free</td><td rowspan="1" colspan="1">W</td><td rowspan="1" colspan="1">W</td><td rowspan="1" colspan="1">−</td><td rowspan="1" colspan="1">D</td></tr><tr><td rowspan="1" colspan="1">10% NaCl</td><td rowspan="1" colspan="1">W</td><td rowspan="1" colspan="1">+</td><td rowspan="1" colspan="1">−</td><td rowspan="1" colspan="1">W</td></tr><tr><td rowspan="1" colspan="1">50% glucose</td><td rowspan="1" colspan="1">W/+</td><td rowspan="1" colspan="1">+</td><td rowspan="1" colspan="1">−</td><td rowspan="1" colspan="1">+</td></tr><tr><td rowspan="1" colspan="1">60% glucose</td><td rowspan="1" colspan="1">W/−</td><td rowspan="1" colspan="1">+</td><td rowspan="1" colspan="1">−</td><td rowspan="1" colspan="1">W</td></tr><tr><td rowspan="1" colspan="1">Urease activity</td><td rowspan="1" colspan="1">−</td><td rowspan="1" colspan="1">−</td><td rowspan="1" colspan="1">+</td><td rowspan="1" colspan="1">+</td></tr><tr><td rowspan="1" colspan="1">Diazonium Blue B</td><td rowspan="1" colspan="1">−</td><td rowspan="1" colspan="1">−</td><td rowspan="1" colspan="1">+</td><td rowspan="1" colspan="1">+</td></tr><tr><td rowspan="1" colspan="1">Starch formation</td><td rowspan="1" colspan="1">−</td><td rowspan="1" colspan="1">−</td><td rowspan="1" colspan="1">−</td><td rowspan="1" colspan="1">−</td></tr><tr><td rowspan="4" colspan="1">Temperature tolerance</td><td rowspan="1" colspan="1">30 °C</td><td rowspan="1" colspan="1">+</td><td rowspan="1" colspan="1">+</td><td rowspan="1" colspan="1">+</td><td rowspan="1" colspan="1">+</td></tr><tr><td rowspan="1" colspan="1">37 °C</td><td rowspan="1" colspan="1">+</td><td rowspan="1" colspan="1">−</td><td rowspan="1" colspan="1">+</td><td rowspan="1" colspan="1">−</td></tr><tr><td rowspan="1" colspan="1">40 °C</td><td rowspan="1" colspan="1">W/+</td><td rowspan="1" colspan="1">−</td><td rowspan="1" colspan="1">W</td><td rowspan="1" colspan="1">−</td></tr><tr><td rowspan="1" colspan="1">42 °C</td><td rowspan="1" colspan="1">W</td><td rowspan="1" colspan="1">−</td><td rowspan="1" colspan="1">−</td><td rowspan="1" colspan="1">−</td></tr></tbody></table><table-wrap-foot><fn><p>Note: +, positive; −, negative; D, delayed positive; S, slow positive; W, weakly positive.</p></fn></table-wrap-foot></table-wrap><supplementary-material xmlns:xlink="http://www.w3.org/1999/xlink" id="S1" position="float" orientation="portrait" xlink:type="simple"><object-id content-type="doi" xlink:type="simple">10.3897/imafungus.16.146163.suppl1</object-id><object-id content-type="arpha" xlink:type="simple">150F0D48-95F9-59A1-BE89-304512466F5D</object-id><label>Supplementary material 1</label><caption><p>Additional tables</p></caption><statement content-type="dataType"><label>Data type</label><p>xlsx</p></statement><statement content-type="notes"><label>Explanation note</label><p><bold>table S1.</bold> The fermented foods collected from ethnic minority areas of China in this study and the yeast species isolated from each sample. <bold>table S2.</bold> Distribution of yeast species in different types of fermented food sampled. <bold>table S3.</bold> Comparisons of physiological and biochemical characters of the new species with their closely related species. <bold>table S4.</bold> The <abbrev xlink:title="internal transcribed spacer" id="ABBRID0EUCBK" xlink:type="simple">ITS</abbrev> and D1/D2 sequences, genome data, and source of all strains used in this study. <bold>table S5.</bold> Whole-genome average nucleotide identity (<abbrev xlink:title="average nucleotide identity" id="ABBRID0E1CBK" xlink:type="simple">ANI</abbrev>) values of <italic><tp:taxon-name><tp:taxon-name-part taxon-name-part-type="genus" reg="Wickerhamiella">Wickerhamiella</tp:taxon-name-part></tp:taxon-name></italic>, <italic><tp:taxon-name><tp:taxon-name-part taxon-name-part-type="genus" reg="Blastobotrys">Blastobotrys</tp:taxon-name-part></tp:taxon-name></italic>, and <italic><tp:taxon-name><tp:taxon-name-part taxon-name-part-type="genus" reg="Trichosporon">Trichosporon</tp:taxon-name-part></tp:taxon-name></italic> species.</p></statement><media xlink:href="imafungus-16-e146163-s001.xlsx" mimetype="application" mime-subtype="vnd.openxmlformats-officedocument.spreadsheetml.sheet" position="float" orientation="portrait" xlink:type="simple" id="oo_1370376.xlsx"><uri content-type="original_file" xlink:type="simple">https://binary.pensoft.net/file/1370376</uri></media><permissions><license xlink:type="simple"><license-p>This dataset is made available under the Open Database License (http://opendatacommons.org/licenses/odbl/1.0/). The Open Database License (ODbL) is a license agreement intended to allow users to freely share, modify, and use this Dataset while maintaining this same freedom for others, provided that the original source and author(s) are credited.</license-p></license></permissions><attrib specific-use="authors">Shuang Hu</attrib></supplementary-material></tp:treatment-sec><ref-list><ref id="B51"><mixed-citation xmlns:xlink="http://www.w3.org/1999/xlink" xlink:type="simple"><person-group><name name-style="western"><surname>Liu</surname><given-names>XJ</given-names></name><name name-style="western"><surname>Wang</surname><given-names>Y</given-names></name><etal/></person-group> (<year>2016</year>) <article-title><italic><tp:taxon-name><tp:taxon-name-part taxon-name-part-type="genus">Wickerhamiella</tp:taxon-name-part><tp:taxon-name-part taxon-name-part-type="species">brachini</tp:taxon-name-part></tp:taxon-name></italic> f.a., sp. nov., <italic><tp:taxon-name><tp:taxon-name-part taxon-name-part-type="genus">Wickerhamiella</tp:taxon-name-part><tp:taxon-name-part taxon-name-part-type="species">pterostichi</tp:taxon-name-part></tp:taxon-name></italic> f.a., sp. nov. and <italic><tp:taxon-name><tp:taxon-name-part taxon-name-part-type="genus">Wickerhamiella</tp:taxon-name-part><tp:taxon-name-part taxon-name-part-type="species">qilinensis</tp:taxon-name-part></tp:taxon-name></italic> f.a., sp. nov., three yeast species isolated from insects.</article-title><source>International Journal of Systematic and Evolutionary Microbiology</source><volume>66</volume>: <fpage>3995</fpage>–<lpage>4001</lpage>. <ext-link xlink:href="10.1099/ijsem.0.001300" ext-link-type="doi" xlink:type="simple">https://doi.org/10.1099/ijsem.0.001300</ext-link></mixed-citation></ref><ref id="B6"><mixed-citation xmlns:xlink="http://www.w3.org/1999/xlink" xlink:type="simple"><person-group><name name-style="western"><surname>Belloch</surname><given-names>C</given-names></name><name name-style="western"><surname>Pelaez</surname><given-names>AI</given-names></name><etal/></person-group> (<year>2020</year>) <article-title><italic><tp:taxon-name><tp:taxon-name-part taxon-name-part-type="genus">Wickerhamiella</tp:taxon-name-part><tp:taxon-name-part taxon-name-part-type="species">verensis</tp:taxon-name-part></tp:taxon-name></italic> f.a. sp. nov., a novel yeast species isolated from subsoil groundwater contaminated with hydrocarbons and from a human infection.</article-title><source>International Journal of Systematic and Evolutionary Microbiology</source><volume>70</volume>: <fpage>2420</fpage>–<lpage>2425</lpage>. <ext-link xlink:href="10.1099/ijsem.0.004053" ext-link-type="doi" xlink:type="simple">https://doi.org/10.1099/ijsem.0.004053</ext-link></mixed-citation></ref><ref id="B72"><mixed-citation xmlns:xlink="http://www.w3.org/1999/xlink" xlink:type="simple"><person-group><name name-style="western"><surname>Sakpuntoon</surname><given-names>V</given-names></name><name name-style="western"><surname>Angchaun</surname><given-names>J</given-names></name><etal/></person-group> (<year>2020</year>) <article-title><italic><tp:taxon-name><tp:taxon-name-part taxon-name-part-type="genus">Wickerhamiella</tp:taxon-name-part><tp:taxon-name-part taxon-name-part-type="species">osmotolerans</tp:taxon-name-part></tp:taxon-name></italic> sp. nov. and <italic><tp:taxon-name><tp:taxon-name-part taxon-name-part-type="genus">Wickerhamiella</tp:taxon-name-part><tp:taxon-name-part taxon-name-part-type="species">tropicalis</tp:taxon-name-part></tp:taxon-name></italic> sp. nov., novel ascomycetous yeast in the family <italic><tp:taxon-name><tp:taxon-name-part taxon-name-part-type="family">Wickerhamiellaceae</tp:taxon-name-part></tp:taxon-name></italic>.</article-title><source>International Journal of Systematic and Evolutionary Microbiology</source><volume>70</volume>: <fpage>2596</fpage>–<lpage>2601</lpage>. <ext-link xlink:href="10.1099/ijsem.0.004075" ext-link-type="doi" xlink:type="simple">https://doi.org/10.1099/ijsem.0.004075</ext-link></mixed-citation></ref><ref id="B25"><mixed-citation xmlns:xlink="http://www.w3.org/1999/xlink" xlink:type="simple"><person-group><name name-style="western"><surname>Goncalves</surname><given-names>P</given-names></name><name name-style="western"><surname>Goncalves</surname><given-names>C</given-names></name><etal/></person-group> (<year>2020</year>) <article-title>The <italic><tp:taxon-name><tp:taxon-name-part taxon-name-part-type="genus">Wickerhamiella</tp:taxon-name-part></tp:taxon-name></italic>/<italic><tp:taxon-name><tp:taxon-name-part taxon-name-part-type="genus">Starmerella</tp:taxon-name-part></tp:taxon-name></italic> clade-A treasure trove for the study of the evolution of yeast metabolism.</article-title><source>Yeast</source><volume>37</volume>: <fpage>313</fpage>–<lpage>320</lpage>. <ext-link xlink:href="10.1002/yea.3463" ext-link-type="doi" xlink:type="simple">https://doi.org/10.1002/yea.3463</ext-link></mixed-citation></ref><ref id="B2"><mixed-citation xmlns:xlink="http://www.w3.org/1999/xlink" xlink:type="simple"><person-group><name name-style="western"><surname>Avchar</surname><given-names>R</given-names></name><name name-style="western"><surname>Groenewald</surname><given-names>M</given-names></name><name name-style="western"><surname>Baghela</surname><given-names>A</given-names></name></person-group> (<year>2019</year>) <article-title><italic><tp:taxon-name><tp:taxon-name-part taxon-name-part-type="genus">Wickerhamiella</tp:taxon-name-part><tp:taxon-name-part taxon-name-part-type="species">shivajii</tp:taxon-name-part></tp:taxon-name></italic> sp. nov., a thermotolerant yeast isolated from distillery effluent.</article-title><source>International Journal of Systematic and Evolutionary Microbiology</source><volume>69</volume>: <fpage>3262</fpage>–<lpage>3267</lpage>. <ext-link xlink:href="10.1099/ijsem.0.003616" ext-link-type="doi" xlink:type="simple">https://doi.org/10.1099/ijsem.0.003616</ext-link></mixed-citation></ref><ref id="B73"><mixed-citation xmlns:xlink="http://www.w3.org/1999/xlink" xlink:type="simple"><person-group><name name-style="western"><surname>Salvador López</surname><given-names>JM</given-names></name><name name-style="western"><surname>Vandeputte</surname><given-names>M</given-names></name><name name-style="western"><surname>Van Bogaert</surname><given-names>INA</given-names></name></person-group> (<year>2022</year>) Oleaginous yeasts: Time to rethink the definition? Yeast 39: 553–606. <ext-link xlink:href="10.1002/yea.3827" ext-link-type="doi" xlink:type="simple">https://doi.org/10.1002/yea.3827</ext-link></mixed-citation></ref><ref id="B100"><mixed-citation xmlns:xlink="http://www.w3.org/1999/xlink" xlink:type="simple"><person-group><name name-style="western"><surname>Zhao</surname><given-names>M</given-names></name><name name-style="western"><surname>Wang</surname><given-names>Y</given-names></name><etal/></person-group> (<year>2023</year>) Co-valorization of crude glycerol and low-cost substrates via oleaginous yeasts to micro-biodiesel: Status and outlook. Renewable and Sustainable Energy Reviews 180: 113303. <ext-link xlink:href="10.1016/j.rser.2023.113303" ext-link-type="doi" xlink:type="simple">https://doi.org/10.1016/j.rser.2023.113303</ext-link></mixed-citation></ref></ref-list></tp:taxon-treatment>
