# Supplementary material for: ﻿Yeast diversity in traditional fermented foods of ethnic minorities in China, with the descriptions of four new yeast species
Source: IMA Fungus. 2025 Jul 9;16:e146163. doi: 10.3897/imafungus.16.146163 (PMC12268275; doi:10.3897/imafungus.16.146163)
Supplement: XML Treatment for Trichosporon jiuqu [file imafungus.16.146163-treatment3.xml]

<!DOCTYPE tp:taxon-treatment
  PUBLIC "-//TaxonX//DTD Taxonomic Treatment Publishing DTD v0 20100105//EN" "tax-treatment-NSO.dtd">
<tp:taxon-treatment xmlns:tp="http://www.plazi.org/taxpub"><tp:treatment-meta><kwd-group><label>Taxon classification</label><kwd>
                <named-content content-type="kingdom">Animalia</named-content>
              </kwd><kwd>
                <named-content content-type="order">Trichosporonales</named-content>
              </kwd><kwd>
                <named-content content-type="family">Trichosporonaceae</named-content>
              </kwd></kwd-group><mixed-citation publication-type="journal"><person-group><name><surname>Hu</surname><given-names>Shuang</given-names></name><name><surname>Zhu</surname><given-names>Qi-Yang</given-names></name><name><surname>Zhu</surname><given-names>Hai-Yan</given-names></name><name><surname>Liu</surname><given-names>Jun-Yu</given-names></name><name><surname>Shi</surname><given-names>Yue</given-names></name><name><surname>Qiu</surname><given-names>Yan-Jie</given-names></name><name><surname>Wen</surname><given-names>Zhang</given-names></name><name><surname>Li</surname><given-names>Ai-Hua</given-names></name><name><surname>Han</surname><given-names>Pei-Jie</given-names></name><name><surname>Bai</surname><given-names>Feng-Yan</given-names></name></person-group><article-title>﻿Yeast diversity in traditional fermented foods of ethnic minorities in China, with the descriptions of four new yeast species</article-title><source>IMA Fungus</source><day>09</day><month>07</month><year>2025</year><volume>16</volume><pub-id pub-id-type="doi">10.3897/imafungus.16.146163</pub-id></mixed-citation></tp:treatment-meta><tp:nomenclature><label>﻿</label><tp:taxon-name>
              <object-id xmlns:xlink="http://www.w3.org/1999/xlink" content-type="arpha" xlink:type="simple">509F52C5-7925-5295-AEDB-8E8BD4CA9D05</object-id>
              <tp:taxon-name-part taxon-name-part-type="genus" reg="Trichosporon">Trichosporon</tp:taxon-name-part>
              <tp:taxon-name-part taxon-name-part-type="species" reg="jiuqu">jiuqu</tp:taxon-name-part>
              <object-id xmlns:xlink="http://www.w3.org/1999/xlink" xlink:type="simple">Fungal Names: FN 572192</object-id>
            </tp:taxon-name><tp:taxon-authority>S. Hu, Q.Y. Zhu &amp; F.Y. B﻿﻿﻿ai</tp:taxon-authority><tp:taxon-status xmlns:xlink="http://www.w3.org/1999/xlink" xlink:type="simple">sp. nov.</tp:taxon-status></tp:nomenclature><tp:treatment-sec sec-type="etymology" id="SECID0E6EAI"><title>Etymology.</title><p>jiu.qu. N.L. gen. neut. n. <italic>jiuqu</italic> of a Chinese traditional fermentation starter, referring to the isolation substrate of the type strain.</p></tp:treatment-sec><tp:treatment-sec sec-type="material" id="SECID0EHFAI"><title>Type.</title><p><bold>CHINA</bold> • Yunnan Province, Kunming City, <named-content xmlns:xlink="http://www.w3.org/1999/xlink" content-type="dwc:verbatimCoordinates" xlink:type="simple"><named-content content-type="geo-json" specific-use="{&#34;type&#34;:&#34;Point&#34;,&#34;coordinates&#34;:[102.722100,25.038300]}" id="NCID0ESFAI" xlink:type="simple">25.0383°N, 102.7221°E</named-content></named-content>, from jiuqu made by the Li nationality, June 2023, Q.Y. Zhu. The holotype <named-content xmlns:xlink="http://www.w3.org/1999/xlink" content-type="dwc:institutional_code" xlink:title="China General Microbiological Culture Collection Center" xlink:href="http://grbio.org/institution/china-general-microbiological-culture-collection-center-chinese-academy-sciences" xlink:type="simple">CGMCC</named-content> 2.8149 (original number YKP15-1) has been preserved in a metabolically inactive state in the China General Microbiological Culture Collection Center (<named-content xmlns:xlink="http://www.w3.org/1999/xlink" content-type="dwc:institutional_code" xlink:title="China General Microbiological Culture Collection Center" xlink:href="http://grbio.org/institution/china-general-microbiological-culture-collection-center-chinese-academy-sciences" xlink:type="simple">CGMCC</named-content>), Beijing, China. An ex­type culture has been deposited in the Japan Collection of Microorganisms (<named-content xmlns:xlink="http://www.w3.org/1999/xlink" content-type="dwc:institutional_code" xlink:title="Japan Collection of Microorganisms" xlink:href="http://grbio.org/institution/japan-collection-microorganisms" xlink:type="simple">JCM</named-content>), Koyadai, Japan, as <named-content xmlns:xlink="http://www.w3.org/1999/xlink" content-type="dwc:institutional_code" xlink:title="Japan Collection of Microorganisms" xlink:href="http://grbio.org/institution/japan-collection-microorganisms" xlink:type="simple">JCM</named-content> 36915. GenBank accessions: <abbrev xmlns:xlink="http://www.w3.org/1999/xlink" xlink:title="internal transcribed spacer" id="ABBRID0EHGAI" xlink:type="simple">ITS</abbrev>-<ext-link xmlns:xlink="http://www.w3.org/1999/xlink" xlink:href="PQ363654" ext-link-type="gen" xlink:type="simple">PQ363654</ext-link> and LSU-<ext-link xmlns:xlink="http://www.w3.org/1999/xlink" xlink:href="PQ363674" ext-link-type="gen" xlink:type="simple">PQ363674</ext-link>. The raw genome data of <named-content xmlns:xlink="http://www.w3.org/1999/xlink" content-type="dwc:institutional_code" xlink:title="China General Microbiological Culture Collection Center" xlink:href="http://grbio.org/institution/china-general-microbiological-culture-collection-center-chinese-academy-sciences" xlink:type="simple">CGMCC</named-content> 2.8149 has been deposited in GenBank under the BioSample accession numbers SAMN47538175.</p></tp:treatment-sec><tp:treatment-sec sec-type="description" id="SECID0EZGAI"><title>Culture characteristics.</title><p>After growth on YM agar for 5 days at 25 °C, colonies are white and butyrous, with a glossy, moist surface and entire margins. Cells are ovoid to ellipsoidal, 2–4 × 4–6 µm (Fig. <xref ref-type="fig" rid="F7">7e</xref>). Septate hyphae and arthroconidia (2–2.5 × 3–6 µm) are present after growth on MEA/<abbrev xmlns:xlink="http://www.w3.org/1999/xlink" xlink:title="yeast carbon base agar" id="ABBRID0EDHAI" xlink:type="simple">YCB</abbrev>/<abbrev xmlns:xlink="http://www.w3.org/1999/xlink" xlink:title="potato dextrose agar" id="ABBRID0EHHAI" xlink:type="simple">PDA</abbrev> agar for 2 weeks at 25 °C (Fig. <xref ref-type="fig" rid="F7">7f, g</xref>). After 4 weeks in YM broth at 25 °C, sediment and pellicle were observed. Sexual structures were not observed.</p><p>Physiological characteristics of the new species are listed in Table <xref ref-type="table" rid="T2">2</xref>.</p></tp:treatment-sec><tp:treatment-sec sec-type="notes" id="SECID0EVHAI"><title>Notes.</title><p><italic><tp:taxon-name><tp:taxon-name-part taxon-name-part-type="genus" reg="Trichosporon">T.</tp:taxon-name-part><tp:taxon-name-part taxon-name-part-type="species" reg="jiuqu">jiuqu</tp:taxon-name-part></tp:taxon-name></italic> sp. nov. can be clearly distinguished from its close relatives in physiological and biochemical characteristics (Suppl. material <xref ref-type="supplementary-material" rid="S1">1</xref>: table S3). <italic><tp:taxon-name><tp:taxon-name-part taxon-name-part-type="genus" reg="Trichosporon">T.</tp:taxon-name-part><tp:taxon-name-part taxon-name-part-type="species" reg="jiuqu">jiuqu</tp:taxon-name-part></tp:taxon-name></italic> is the third species found exclusively in fermented foods in this genus, apart from <italic><tp:taxon-name><tp:taxon-name-part taxon-name-part-type="genus" reg="Trichosporon">T.</tp:taxon-name-part><tp:taxon-name-part taxon-name-part-type="species" reg="caseorum">caseorum</tp:taxon-name-part></tp:taxon-name></italic> and <italic><tp:taxon-name><tp:taxon-name-part taxon-name-part-type="genus" reg="Trichosporon">T.</tp:taxon-name-part><tp:taxon-name-part taxon-name-part-type="species" reg="lactis">lactis</tp:taxon-name-part></tp:taxon-name></italic>. In fact, the emergence of other <italic><tp:taxon-name><tp:taxon-name-part taxon-name-part-type="genus" reg="Trichosporon">Trichosporon</tp:taxon-name-part></tp:taxon-name></italic> species in the brewing environment has also been reported. For example, <italic><tp:taxon-name><tp:taxon-name-part taxon-name-part-type="genus" reg="Trichosporon">T.</tp:taxon-name-part><tp:taxon-name-part taxon-name-part-type="species" reg="coremiiforme">coremiiforme</tp:taxon-name-part></tp:taxon-name></italic>, <italic><tp:taxon-name><tp:taxon-name-part taxon-name-part-type="genus" reg="Trichosporon">T.</tp:taxon-name-part><tp:taxon-name-part taxon-name-part-type="species" reg="insectorum">insectorum</tp:taxon-name-part></tp:taxon-name></italic>, and <italic><tp:taxon-name><tp:taxon-name-part taxon-name-part-type="genus" reg="Trichosporon">T.</tp:taxon-name-part><tp:taxon-name-part taxon-name-part-type="species" reg="inkin">inkin</tp:taxon-name-part></tp:taxon-name></italic> were reported to exist in the pit mud and zaopei of strong-flavor Baijiu production (<xref ref-type="bibr" rid="B69">Pu and Yan 2022</xref>; <xref ref-type="bibr" rid="B99">Xu et al. 2022</xref>), and <italic><tp:taxon-name><tp:taxon-name-part taxon-name-part-type="genus" reg="Trichosporon">T.</tp:taxon-name-part><tp:taxon-name-part taxon-name-part-type="species" reg="asteroides">asteroides</tp:taxon-name-part></tp:taxon-name></italic> was reported to be related to the formation of volatile compounds in Hakka rice wine (<xref ref-type="bibr" rid="B93">Wang et al. 2024</xref>). Half of the species in this genus can cause internal and external infections in the human body (<xref ref-type="bibr" rid="B79">Takashima et al. 2019</xref>; <xref ref-type="bibr" rid="B80">Takashima and Sugita 2019</xref>), so the functionality and safety of <italic><tp:taxon-name><tp:taxon-name-part taxon-name-part-type="genus" reg="Trichosporon">T.</tp:taxon-name-part><tp:taxon-name-part taxon-name-part-type="species" reg="jiuqu">jiuqu</tp:taxon-name-part></tp:taxon-name></italic> require further research.</p></tp:treatment-sec><tp:treatment-sec sec-type="distribution" id="SECID0E4LAI"><title>Distribution.</title><p>China.</p></tp:treatment-sec><tp:treatment-sec><!--Section generated to contain objects referenced in tp:taxon-treatment.--><fig id="F7" position="float" orientation="portrait"><object-id xmlns:xlink="http://www.w3.org/1999/xlink" content-type="doi" xlink:type="simple">10.3897/imafungus.16.146163.figure7</object-id><object-id xmlns:xlink="http://www.w3.org/1999/xlink" content-type="arpha" xlink:type="simple">CD1FA636-7C09-538B-8A33-B2DCB1CCBC33</object-id><label>Figure 7.</label><caption><p>Cellular morphology of the four novel species. <italic><tp:taxon-name><tp:taxon-name-part taxon-name-part-type="genus" reg="Blastobotrys">Blastobotrys</tp:taxon-name-part><tp:taxon-name-part taxon-name-part-type="species" reg="guizhouensis">guizhouensis</tp:taxon-name-part></tp:taxon-name></italic> sp. nov. <named-content xmlns:xlink="http://www.w3.org/1999/xlink" content-type="dwc:institutional_code" xlink:title="China General Microbiological Culture Collection Center" xlink:href="http://grbio.org/institution/china-general-microbiological-culture-collection-center-chinese-academy-sciences" xlink:type="simple">CGMCC</named-content> 2.7784<sup>T</sup>. <bold>a</bold> Vegetative cells on YM agar at 25 °C after 3 days; <bold>b</bold> Conidiophores and conidia on <abbrev xmlns:xlink="http://www.w3.org/1999/xlink" xlink:title="potato dextrose agar" id="ABBRID0ETTAG" xlink:type="simple">PDA</abbrev> agar at 25 °C after 2 weeks. <italic><tp:taxon-name><tp:taxon-name-part taxon-name-part-type="genus" reg="Wickerhamiella">Wickerhamiella</tp:taxon-name-part><tp:taxon-name-part taxon-name-part-type="species" reg="shiruii">shiruii</tp:taxon-name-part></tp:taxon-name></italic> sp. nov. <named-content xmlns:xlink="http://www.w3.org/1999/xlink" content-type="dwc:institutional_code" xlink:title="China General Microbiological Culture Collection Center" xlink:href="http://grbio.org/institution/china-general-microbiological-culture-collection-center-chinese-academy-sciences" xlink:type="simple">CGMCC</named-content> 2.7449<sup>T</sup>: <bold>c</bold> Vegetative cells and pseudohyphae on YM agar at 25 °C after 5 days; <bold>d</bold> Containing many oil droplet cells on <abbrev xmlns:xlink="http://www.w3.org/1999/xlink" xlink:title="yeast carbon base agar" id="ABBRID0EMUAG" xlink:type="simple">YCB</abbrev> agar at 25 °C after 2 weeks. <italic><tp:taxon-name><tp:taxon-name-part taxon-name-part-type="genus" reg="Trichosporon">Trichosporon</tp:taxon-name-part><tp:taxon-name-part taxon-name-part-type="species" reg="jiuqu">jiuqu</tp:taxon-name-part></tp:taxon-name></italic> sp. nov. <named-content xmlns:xlink="http://www.w3.org/1999/xlink" content-type="dwc:institutional_code" xlink:title="China General Microbiological Culture Collection Center" xlink:href="http://grbio.org/institution/china-general-microbiological-culture-collection-center-chinese-academy-sciences" xlink:type="simple">CGMCC</named-content> 2.8149<sup>T</sup>: <bold>e</bold> Vegetative cells on YM agar at 25 °C after 3 days; <bold>f</bold> True hyphae on MEA agar at 25 °C after 2 weeks; <bold>g</bold> Blastoconidia on <abbrev xmlns:xlink="http://www.w3.org/1999/xlink" xlink:title="yeast carbon base agar" id="ABBRID0EHVAG" xlink:type="simple">YCB</abbrev> agar at 25 °C after 2 weeks. <italic><tp:taxon-name><tp:taxon-name-part taxon-name-part-type="genus" reg="Parajaminaea">Parajaminaea</tp:taxon-name-part><tp:taxon-name-part taxon-name-part-type="species" reg="alba">alba</tp:taxon-name-part></tp:taxon-name></italic> sp. nov. <named-content xmlns:xlink="http://www.w3.org/1999/xlink" content-type="dwc:institutional_code" xlink:title="China General Microbiological Culture Collection Center" xlink:href="http://grbio.org/institution/china-general-microbiological-culture-collection-center-chinese-academy-sciences" xlink:type="simple">CGMCC</named-content> 2.7776<sup>T</sup>: <bold>h</bold> Vegetative cells on YM agar at 25 °C after 3 days. <bold>i</bold> Containing oil droplet cells on <abbrev xmlns:xlink="http://www.w3.org/1999/xlink" xlink:title="potato dextrose agar" id="ABBRID0EAWAG" xlink:type="simple">PDA</abbrev> agar at 25 °C after 2 weeks. Scale bars: 10 µm.</p></caption><graphic xmlns:xlink="http://www.w3.org/1999/xlink" xlink:href="imafungus-16-e146163-g007.jpg" position="float" orientation="portrait" xlink:type="simple" id="oo_1370375.jpg"><uri content-type="original_file" xlink:type="simple">https://binary.pensoft.net/fig/1370375</uri></graphic></fig><table-wrap id="T2" position="float" orientation="portrait"><label>Table 2.</label><caption><p>Physiological and biochemical characteristics of the four novel yeast species.</p></caption><table id="TID0EG2BI" rules="all"><tbody><tr><th rowspan="1" colspan="1"/><th rowspan="1" colspan="1"/><th rowspan="1" colspan="1">
                      <italic>
                        <tp:taxon-name><tp:taxon-name-part taxon-name-part-type="genus" reg="Wickerhamiella">W.</tp:taxon-name-part><tp:taxon-name-part taxon-name-part-type="species" reg="shiruii">shiruii</tp:taxon-name-part></tp:taxon-name>
                      </italic>
                    </th><th rowspan="1" colspan="1">
                      <italic>
                        <tp:taxon-name><tp:taxon-name-part taxon-name-part-type="genus" reg="Blastobotrys">B.</tp:taxon-name-part><tp:taxon-name-part taxon-name-part-type="species" reg="guizhouensis">guizhouensis</tp:taxon-name-part></tp:taxon-name>
                      </italic>
                    </th><th rowspan="1" colspan="1">
                      <italic>
                        <tp:taxon-name><tp:taxon-name-part taxon-name-part-type="genus" reg="Trichosporon">T.</tp:taxon-name-part><tp:taxon-name-part taxon-name-part-type="species" reg="jiuqu">jiuqu</tp:taxon-name-part></tp:taxon-name>
                      </italic>
                    </th><th rowspan="1" colspan="1">
                      <italic>
                        <tp:taxon-name><tp:taxon-name-part taxon-name-part-type="genus" reg="Parajaminaea">P.</tp:taxon-name-part><tp:taxon-name-part taxon-name-part-type="species" reg="alba">alba</tp:taxon-name-part></tp:taxon-name>
                      </italic>
                    </th></tr><tr><td rowspan="7" colspan="1">Fermentation</td><td rowspan="1" colspan="1">D-Glucose</td><td rowspan="1" colspan="1">−</td><td rowspan="1" colspan="1">D</td><td rowspan="1" colspan="1">−</td><td rowspan="1" colspan="1">−</td></tr><tr><td rowspan="1" colspan="1">D-Galactose</td><td rowspan="1" colspan="1">−</td><td rowspan="1" colspan="1">W</td><td rowspan="1" colspan="1">−</td><td rowspan="1" colspan="1">−</td></tr><tr><td rowspan="1" colspan="1">Sucrose</td><td rowspan="1" colspan="1">−</td><td rowspan="1" colspan="1">−</td><td rowspan="1" colspan="1">−</td><td rowspan="1" colspan="1">−</td></tr><tr><td rowspan="1" colspan="1">Maltose</td><td rowspan="1" colspan="1">−</td><td rowspan="1" colspan="1">−</td><td rowspan="1" colspan="1">−</td><td rowspan="1" colspan="1">−</td></tr><tr><td rowspan="1" colspan="1">Lactose</td><td rowspan="1" colspan="1">−</td><td rowspan="1" colspan="1">−</td><td rowspan="1" colspan="1">−</td><td rowspan="1" colspan="1">−</td></tr><tr><td rowspan="1" colspan="1">Raffinose</td><td rowspan="1" colspan="1">−</td><td rowspan="1" colspan="1">−</td><td rowspan="1" colspan="1">−</td><td rowspan="1" colspan="1">−</td></tr><tr><td rowspan="1" colspan="1">Trehalose</td><td rowspan="1" colspan="1">−</td><td rowspan="1" colspan="1">−</td><td rowspan="1" colspan="1">−</td><td rowspan="1" colspan="1">−</td></tr><tr><td rowspan="37" colspan="1">Assimilation of carbon compounds</td><td rowspan="1" colspan="1">D-glucose</td><td rowspan="1" colspan="1">+</td><td rowspan="1" colspan="1">+</td><td rowspan="1" colspan="1">W/+</td><td rowspan="1" colspan="1">+</td></tr><tr><td rowspan="1" colspan="1">D-galactose</td><td rowspan="1" colspan="1">+</td><td rowspan="1" colspan="1">+</td><td rowspan="1" colspan="1">W/+</td><td rowspan="1" colspan="1">D</td></tr><tr><td rowspan="1" colspan="1">L-sorbose</td><td rowspan="1" colspan="1">+</td><td rowspan="1" colspan="1">D</td><td rowspan="1" colspan="1">−</td><td rowspan="1" colspan="1">W</td></tr><tr><td rowspan="1" colspan="1">Sucrose</td><td rowspan="1" colspan="1">−</td><td rowspan="1" colspan="1">−</td><td rowspan="1" colspan="1">W/+</td><td rowspan="1" colspan="1">D</td></tr><tr><td rowspan="1" colspan="1">Maltose</td><td rowspan="1" colspan="1">−</td><td rowspan="1" colspan="1">+</td><td rowspan="1" colspan="1">W/+</td><td rowspan="1" colspan="1">+</td></tr><tr><td rowspan="1" colspan="1">Cellobiose</td><td rowspan="1" colspan="1">−</td><td rowspan="1" colspan="1">D</td><td rowspan="1" colspan="1">W/+</td><td rowspan="1" colspan="1">W</td></tr><tr><td rowspan="1" colspan="1">Trehalose</td><td rowspan="1" colspan="1">−</td><td rowspan="1" colspan="1">+</td><td rowspan="1" colspan="1">W/+</td><td rowspan="1" colspan="1">−</td></tr><tr><td rowspan="1" colspan="1">Lactose</td><td rowspan="1" colspan="1">−</td><td rowspan="1" colspan="1">−</td><td rowspan="1" colspan="1">W/+</td><td rowspan="1" colspan="1">S</td></tr><tr><td rowspan="1" colspan="1">Melibiose</td><td rowspan="1" colspan="1">−</td><td rowspan="1" colspan="1">−</td><td rowspan="1" colspan="1">−</td><td rowspan="1" colspan="1">−</td></tr><tr><td rowspan="1" colspan="1">Raffinose</td><td rowspan="1" colspan="1">−</td><td rowspan="1" colspan="1">−</td><td rowspan="1" colspan="1">−</td><td rowspan="1" colspan="1">W</td></tr><tr><td rowspan="1" colspan="1">Melezitose</td><td rowspan="1" colspan="1">−</td><td rowspan="1" colspan="1">−</td><td rowspan="1" colspan="1">−</td><td rowspan="1" colspan="1">+</td></tr><tr><td rowspan="1" colspan="1">Inulin</td><td rowspan="1" colspan="1">+</td><td rowspan="1" colspan="1">−</td><td rowspan="1" colspan="1">+</td><td rowspan="1" colspan="1">+</td></tr><tr><td rowspan="1" colspan="1">Soluble starch</td><td rowspan="1" colspan="1">−</td><td rowspan="1" colspan="1">−</td><td rowspan="1" colspan="1">W/+</td><td rowspan="1" colspan="1">−</td></tr><tr><td rowspan="1" colspan="1">D-Xylose</td><td rowspan="1" colspan="1">−</td><td rowspan="1" colspan="1">S</td><td rowspan="1" colspan="1">W/+</td><td rowspan="1" colspan="1">S</td></tr><tr><td rowspan="1" colspan="1">L-Arabinose</td><td rowspan="1" colspan="1">−</td><td rowspan="1" colspan="1">S</td><td rowspan="1" colspan="1">−</td><td rowspan="1" colspan="1">W</td></tr><tr><td rowspan="1" colspan="1">D-Arabinose</td><td rowspan="1" colspan="1">−</td><td rowspan="1" colspan="1">−</td><td rowspan="1" colspan="1">−</td><td rowspan="1" colspan="1">−</td></tr><tr><td rowspan="1" colspan="1">D-Ribose</td><td rowspan="1" colspan="1">−</td><td rowspan="1" colspan="1">D</td><td rowspan="1" colspan="1">W/+</td><td rowspan="1" colspan="1">W</td></tr><tr><td rowspan="1" colspan="1">L-Rhamnose</td><td rowspan="1" colspan="1">−</td><td rowspan="1" colspan="1">W</td><td rowspan="1" colspan="1">−</td><td rowspan="1" colspan="1">−</td></tr><tr><td rowspan="1" colspan="1">D-Glucosamine</td><td rowspan="1" colspan="1">−</td><td rowspan="1" colspan="1">W</td><td rowspan="1" colspan="1">−</td><td rowspan="1" colspan="1">−</td></tr><tr><td rowspan="1" colspan="1">Methanol</td><td rowspan="1" colspan="1">−</td><td rowspan="1" colspan="1">−</td><td rowspan="1" colspan="1">−</td><td rowspan="1" colspan="1">−</td></tr><tr><td rowspan="1" colspan="1">Ethanol</td><td rowspan="1" colspan="1">S</td><td rowspan="1" colspan="1">S</td><td rowspan="1" colspan="1">W/+</td><td rowspan="1" colspan="1">+</td></tr><tr><td rowspan="1" colspan="1">Glycerol</td><td rowspan="1" colspan="1">S/+</td><td rowspan="1" colspan="1">S</td><td rowspan="1" colspan="1">W/+</td><td rowspan="1" colspan="1">+</td></tr><tr><td rowspan="1" colspan="1">Erythritol</td><td rowspan="1" colspan="1">−</td><td rowspan="1" colspan="1">D</td><td rowspan="1" colspan="1">W/+</td><td rowspan="1" colspan="1">+</td></tr><tr><td rowspan="1" colspan="1">Ribitol</td><td rowspan="1" colspan="1">−</td><td rowspan="1" colspan="1">D</td><td rowspan="1" colspan="1">−</td><td rowspan="1" colspan="1">−</td></tr><tr><td rowspan="1" colspan="1">Galactitol</td><td rowspan="1" colspan="1">−</td><td rowspan="1" colspan="1">D</td><td rowspan="1" colspan="1">−</td><td rowspan="1" colspan="1">−</td></tr><tr><td rowspan="1" colspan="1">D-Mannitol</td><td rowspan="1" colspan="1">D</td><td rowspan="1" colspan="1">S</td><td rowspan="1" colspan="1">−</td><td rowspan="1" colspan="1">S</td></tr><tr><td rowspan="1" colspan="1">D-Glucitol</td><td rowspan="1" colspan="1">+</td><td rowspan="1" colspan="1">D</td><td rowspan="1" colspan="1">−</td><td rowspan="1" colspan="1">W</td></tr><tr><td rowspan="1" colspan="1">α-methyl-D-Glucoside</td><td rowspan="1" colspan="1">−</td><td rowspan="1" colspan="1">−</td><td rowspan="1" colspan="1">W/+</td><td rowspan="1" colspan="1">W</td></tr><tr><td rowspan="1" colspan="1">Salicin</td><td rowspan="1" colspan="1">−</td><td rowspan="1" colspan="1">S</td><td rowspan="1" colspan="1">W/+</td><td rowspan="1" colspan="1">−</td></tr><tr><td rowspan="1" colspan="1">D-Glucuronic acid</td><td rowspan="1" colspan="1">−</td><td rowspan="1" colspan="1">−</td><td rowspan="1" colspan="1">−</td><td rowspan="1" colspan="1">−</td></tr><tr><td rowspan="1" colspan="1">DL-Lactic acid</td><td rowspan="1" colspan="1">S</td><td rowspan="1" colspan="1">−</td><td rowspan="1" colspan="1">W/+</td><td rowspan="1" colspan="1">−</td></tr><tr><td rowspan="1" colspan="1">Succinic acid</td><td rowspan="1" colspan="1">S/+</td><td rowspan="1" colspan="1">−</td><td rowspan="1" colspan="1">−</td><td rowspan="1" colspan="1">−</td></tr><tr><td rowspan="1" colspan="1">Sodium citrate Dihydrate</td><td rowspan="1" colspan="1">−</td><td rowspan="1" colspan="1">−</td><td rowspan="1" colspan="1">W/−</td><td rowspan="1" colspan="1">−</td></tr><tr><td rowspan="1" colspan="1">Inositol</td><td rowspan="1" colspan="1">−</td><td rowspan="1" colspan="1">W</td><td rowspan="1" colspan="1">−</td><td rowspan="1" colspan="1">−</td></tr><tr><td rowspan="1" colspan="1">Hexadecane</td><td rowspan="1" colspan="1">−</td><td rowspan="1" colspan="1">−</td><td rowspan="1" colspan="1">−</td><td rowspan="1" colspan="1">−</td></tr><tr><td rowspan="1" colspan="1">N-acetyl-D-Glucosamine</td><td rowspan="1" colspan="1">−</td><td rowspan="1" colspan="1">+</td><td rowspan="1" colspan="1">+</td><td rowspan="1" colspan="1">−</td></tr><tr><td rowspan="1" colspan="1">Xylitol</td><td rowspan="1" colspan="1">+</td><td rowspan="1" colspan="1">W</td><td rowspan="1" colspan="1">−</td><td rowspan="1" colspan="1">+</td></tr><tr><td rowspan="6" colspan="1">Assimilation of nitrogen compounds</td><td rowspan="1" colspan="1">Potassium nitrate</td><td rowspan="1" colspan="1">−</td><td rowspan="1" colspan="1">−</td><td rowspan="1" colspan="1">−</td><td rowspan="1" colspan="1">S</td></tr><tr><td rowspan="1" colspan="1">Sodium nitrite</td><td rowspan="1" colspan="1">−</td><td rowspan="1" colspan="1">−</td><td rowspan="1" colspan="1">−</td><td rowspan="1" colspan="1">−</td></tr><tr><td rowspan="1" colspan="1">Ethylamine</td><td rowspan="1" colspan="1">W/−</td><td rowspan="1" colspan="1">W</td><td rowspan="1" colspan="1">W/+</td><td rowspan="1" colspan="1">−</td></tr><tr><td rowspan="1" colspan="1">Cadaverine</td><td rowspan="1" colspan="1">D</td><td rowspan="1" colspan="1">W</td><td rowspan="1" colspan="1">W/+</td><td rowspan="1" colspan="1">−</td></tr><tr><td rowspan="1" colspan="1">L-Lysine</td><td rowspan="1" colspan="1">D</td><td rowspan="1" colspan="1">W</td><td rowspan="1" colspan="1">W/+</td><td rowspan="1" colspan="1">W</td></tr><tr><td rowspan="1" colspan="1">Ammonium sulfate</td><td rowspan="1" colspan="1">+</td><td rowspan="1" colspan="1">S</td><td rowspan="1" colspan="1">W</td><td rowspan="1" colspan="1">D</td></tr><tr><td rowspan="7" colspan="1">Other tests</td><td rowspan="1" colspan="1">Vitamin-free</td><td rowspan="1" colspan="1">W</td><td rowspan="1" colspan="1">W</td><td rowspan="1" colspan="1">−</td><td rowspan="1" colspan="1">D</td></tr><tr><td rowspan="1" colspan="1">10% NaCl</td><td rowspan="1" colspan="1">W</td><td rowspan="1" colspan="1">+</td><td rowspan="1" colspan="1">−</td><td rowspan="1" colspan="1">W</td></tr><tr><td rowspan="1" colspan="1">50% glucose</td><td rowspan="1" colspan="1">W/+</td><td rowspan="1" colspan="1">+</td><td rowspan="1" colspan="1">−</td><td rowspan="1" colspan="1">+</td></tr><tr><td rowspan="1" colspan="1">60% glucose</td><td rowspan="1" colspan="1">W/−</td><td rowspan="1" colspan="1">+</td><td rowspan="1" colspan="1">−</td><td rowspan="1" colspan="1">W</td></tr><tr><td rowspan="1" colspan="1">Urease activity</td><td rowspan="1" colspan="1">−</td><td rowspan="1" colspan="1">−</td><td rowspan="1" colspan="1">+</td><td rowspan="1" colspan="1">+</td></tr><tr><td rowspan="1" colspan="1">Diazonium Blue B</td><td rowspan="1" colspan="1">−</td><td rowspan="1" colspan="1">−</td><td rowspan="1" colspan="1">+</td><td rowspan="1" colspan="1">+</td></tr><tr><td rowspan="1" colspan="1">Starch formation</td><td rowspan="1" colspan="1">−</td><td rowspan="1" colspan="1">−</td><td rowspan="1" colspan="1">−</td><td rowspan="1" colspan="1">−</td></tr><tr><td rowspan="4" colspan="1">Temperature tolerance</td><td rowspan="1" colspan="1">30 °C</td><td rowspan="1" colspan="1">+</td><td rowspan="1" colspan="1">+</td><td rowspan="1" colspan="1">+</td><td rowspan="1" colspan="1">+</td></tr><tr><td rowspan="1" colspan="1">37 °C</td><td rowspan="1" colspan="1">+</td><td rowspan="1" colspan="1">−</td><td rowspan="1" colspan="1">+</td><td rowspan="1" colspan="1">−</td></tr><tr><td rowspan="1" colspan="1">40 °C</td><td rowspan="1" colspan="1">W/+</td><td rowspan="1" colspan="1">−</td><td rowspan="1" colspan="1">W</td><td rowspan="1" colspan="1">−</td></tr><tr><td rowspan="1" colspan="1">42 °C</td><td rowspan="1" colspan="1">W</td><td rowspan="1" colspan="1">−</td><td rowspan="1" colspan="1">−</td><td rowspan="1" colspan="1">−</td></tr></tbody></table><table-wrap-foot><fn><p>Note: +, positive; −, negative; D, delayed positive; S, slow positive; W, weakly positive.</p></fn></table-wrap-foot></table-wrap><supplementary-material xmlns:xlink="http://www.w3.org/1999/xlink" id="S1" position="float" orientation="portrait" xlink:type="simple"><object-id content-type="doi" xlink:type="simple">10.3897/imafungus.16.146163.suppl1</object-id><object-id content-type="arpha" xlink:type="simple">150F0D48-95F9-59A1-BE89-304512466F5D</object-id><label>Supplementary material 1</label><caption><p>Additional tables</p></caption><statement content-type="dataType"><label>Data type</label><p>xlsx</p></statement><statement content-type="notes"><label>Explanation note</label><p><bold>table S1.</bold> The fermented foods collected from ethnic minority areas of China in this study and the yeast species isolated from each sample. <bold>table S2.</bold> Distribution of yeast species in different types of fermented food sampled. <bold>table S3.</bold> Comparisons of physiological and biochemical characters of the new species with their closely related species. <bold>table S4.</bold> The <abbrev xlink:title="internal transcribed spacer" id="ABBRID0EUCBK" xlink:type="simple">ITS</abbrev> and D1/D2 sequences, genome data, and source of all strains used in this study. <bold>table S5.</bold> Whole-genome average nucleotide identity (<abbrev xlink:title="average nucleotide identity" id="ABBRID0E1CBK" xlink:type="simple">ANI</abbrev>) values of <italic><tp:taxon-name><tp:taxon-name-part taxon-name-part-type="genus" reg="Wickerhamiella">Wickerhamiella</tp:taxon-name-part></tp:taxon-name></italic>, <italic><tp:taxon-name><tp:taxon-name-part taxon-name-part-type="genus" reg="Blastobotrys">Blastobotrys</tp:taxon-name-part></tp:taxon-name></italic>, and <italic><tp:taxon-name><tp:taxon-name-part taxon-name-part-type="genus" reg="Trichosporon">Trichosporon</tp:taxon-name-part></tp:taxon-name></italic> species.</p></statement><media xlink:href="imafungus-16-e146163-s001.xlsx" mimetype="application" mime-subtype="vnd.openxmlformats-officedocument.spreadsheetml.sheet" position="float" orientation="portrait" xlink:type="simple" id="oo_1370376.xlsx"><uri content-type="original_file" xlink:type="simple">https://binary.pensoft.net/file/1370376</uri></media><permissions><license xlink:type="simple"><license-p>This dataset is made available under the Open Database License (http://opendatacommons.org/licenses/odbl/1.0/). The Open Database License (ODbL) is a license agreement intended to allow users to freely share, modify, and use this Dataset while maintaining this same freedom for others, provided that the original source and author(s) are credited.</license-p></license></permissions><attrib specific-use="authors">Shuang Hu</attrib></supplementary-material></tp:treatment-sec><ref-list><ref id="B69"><mixed-citation xmlns:xlink="http://www.w3.org/1999/xlink" xlink:type="simple"><person-group><name name-style="western"><surname>Pu</surname><given-names>SC</given-names></name><name name-style="western"><surname>Yan</surname><given-names>SB</given-names></name></person-group> (<year>2022</year>) Fungal diversity profiles in pit mud samples from Chinese strong-flavour liquor pit. Foods 11: 3544. <ext-link xlink:href="10.3390/foods11223544" ext-link-type="doi" xlink:type="simple">https://doi.org/10.3390/foods11223544</ext-link></mixed-citation></ref><ref id="B99"><mixed-citation xmlns:xlink="http://www.w3.org/1999/xlink" xlink:type="simple"><person-group><name name-style="western"><surname>Xu</surname><given-names>S</given-names></name><name name-style="western"><surname>Zhang</surname><given-names>M</given-names></name><etal/></person-group> (<year>2022</year>) Microbial communities and flavor formation in the fermentation of Chinese strong-flavor Baijiu produced from old and new Zaopei. Food Research International 156: 111162. <ext-link xlink:href="10.1016/j.foodres.2022.111162" ext-link-type="doi" xlink:type="simple">https://doi.org/10.1016/j.foodres.2022.111162</ext-link></mixed-citation></ref><ref id="B93"><mixed-citation xmlns:xlink="http://www.w3.org/1999/xlink" xlink:type="simple"><person-group><name name-style="western"><surname>Wang</surname><given-names>JY</given-names></name><name name-style="western"><surname>Wang</surname><given-names>ZY</given-names></name><etal/></person-group> (<year>2024</year>) Effect of microbial communities on flavor profile of Hakka rice wine throughout production. Food Chemistry: X 21: 101121. <ext-link xlink:href="10.1016/j.fochx.2024.101121" ext-link-type="doi" xlink:type="simple">https://doi.org/10.1016/j.fochx.2024.101121</ext-link></mixed-citation></ref><ref id="B79"><mixed-citation xmlns:xlink="http://www.w3.org/1999/xlink" xlink:type="simple"><person-group><name name-style="western"><surname>Takashima</surname><given-names>M</given-names></name><name name-style="western"><surname>Manabe</surname><given-names>RI</given-names></name><etal/></person-group> (<year>2019</year>) <article-title>Recognition and delineation of yeast genera based on genomic data: Lessons from <italic><tp:taxon-name><tp:taxon-name-part taxon-name-part-type="order">Trichosporonales</tp:taxon-name-part></tp:taxon-name></italic>.</article-title><source>Fungal Genetics and Biology</source><volume>130</volume>: <fpage>31</fpage>–<lpage>42</lpage>. <ext-link xlink:href="10.1016/j.fgb.2019.04.013" ext-link-type="doi" xlink:type="simple">https://doi.org/10.1016/j.fgb.2019.04.013</ext-link></mixed-citation></ref><ref id="B80"><mixed-citation xmlns:xlink="http://www.w3.org/1999/xlink" xlink:type="simple"><person-group><name name-style="western"><surname>Takashima</surname><given-names>M</given-names></name><name name-style="western"><surname>Sugita</surname><given-names>T</given-names></name></person-group> (<year>2019</year>) <article-title>Draft genome analysis of <italic><tp:taxon-name><tp:taxon-name-part taxon-name-part-type="order">Trichosporonales</tp:taxon-name-part></tp:taxon-name></italic> species that contribute to the taxonomy of the genus <italic><tp:taxon-name><tp:taxon-name-part taxon-name-part-type="genus">Trichosporon</tp:taxon-name-part></tp:taxon-name></italic> and related taxa.</article-title><source>Medical Mycology Journal</source><volume>60</volume>: <fpage>51</fpage>–<lpage>59</lpage>. <ext-link xlink:href="10.3314/mmj.19.003" ext-link-type="doi" xlink:type="simple">https://doi.org/10.3314/mmj.19.003</ext-link></mixed-citation></ref></ref-list></tp:taxon-treatment>
