# Supplementary material for: ﻿Yeast diversity in traditional fermented foods of ethnic minorities in China, with the descriptions of four new yeast species
Source: IMA Fungus. 2025 Jul 9;16:e146163. doi: 10.3897/imafungus.16.146163 (PMC12268275; doi:10.3897/imafungus.16.146163)
Supplement: Supplementary material 1 — Additional tables [file imafungus-16-e146163-s001.xlsx]

## Sheet: Table S1
Table S1. The fermented foods collected from ethnic minority areas of China in this study and the yeast species isolated from each sample
Food type	Name or vernacular name	Sample #	Location	Province	Collector	Yeast species isolated
Alcoholic beverages	Blueberry wine	GZQ47	Danzhai County, Qiandongnan Miao and Dong Autonomous Prefecture	Guizhou	Xue-Xiang Liu	Saccharomyces cerevisiae	Pichia kudriavzevii	Candida pseudofarinosa	Wickerhamomyces anomalus	Zygosaccharomyces bailii
	Chaoxian nationality jiuzao	JL18	Mingyue Town, Antu County, Yanbian Korean Autonomous Prefecture	Jilin	Han-Ying Li	Saccharomyces cerevisiae
	Corn jiuzao	YH54	Baoxiu Town, Shiping County, Honghe Hani and Yi Autonomous Prefecture	Yunnan	Hai-Yan Zhu	Diutina rugosa	Pichia kudriavzevii
		YZ1	Heishu Town, Zhenxiong County, Zhaotong City	Yunnan	Qi-Yang Zhu	Saccharomyces cerevisiae
		GB45	Nayong County, Bijie City	Guizhou	Ying-Qiu Guo	Saccharomyces cerevisiae	Pichia membranifaciens	Pichia kudriavzevii	Wickerhamomyces anomalus
		YH12	Pingbian Miao Autonomous County, Honghe Hani and Yi Autonomous Prefecture	Yunnan	Yan-Nan Li	Saccharomyces cerevisiae	Wickerhamomyces anomalus	Pichia kudriavzevii	Kluyveromyces marxianus	Pichia manshurica
	Fermented corn	XZYM	Viba Village, Chengguan District, Lhasa City	Xizang Autonomous Region	Qi-Yang Zhu	Saccharomyces cerevisiae	Geotrichum candidum	Wickerhamomyces anomalus	Pichia deserticola
	Glutinous rice wine	HC2	Chahe Town, Changjiang Li Autonomous County	Hainan	Xiao-Xiao Wei	Candida parapsilosis
		HC3				Saccharomyces cerevisiae
	Hakka jiuzao	GDM2	Meizhou City	Guangdong	Da-Xing Yang	Saccharomyces cerevisiae
	Highland barley wine	XZ5	Ningzhong Township, Dangxiong County, Lhasa City	Xizang Autonomous Region	Zhuo Sang	Saccharomyces cerevisiae
	Homemade rice wine	JL2	Yanbian Korean Autonomous Prefecture	Jilin	Bo Yuan	Trigonopsis variabilis	Wickerhamiella shiruii sp. nov.
		JL13				Saccharomyces cerevisiae
		JL14				Saccharomyces cerevisiae
	Hongqu	FS1	Sanming City	Fujian	Hai Lin	Cyberlindnera fabianii
	Jiuzao	SD11	Dazhou City	Sichuan	Qiang Wang	Pichia kudriavzevii
		SD14				Pichia kudriavzevii	Saccharomycopsis selenospora	Candida boidinii
		LNF1	Gucheng Village, Qingyuan Manchu Autonomous County, Fushun City	Liaoning	Wen-Bao Shen	Saccharomyces cerevisiae
		JL15	Jilin City	Jilin	Bo Yuan	Saccharomyces cerevisiae	Pichia kudriavzevii	Cyberlindnera fabianii
		YH56	Menglong Village, Yisa Town, Honghe County, Honghe Hani and Yi Autonomous Prefecture	Yunnan	Qi-Yang Zhu	Pichia kudriavzevii	Pichia manshurica
		ZJS2	Shaoxing City	Zhejiang	Hua-Xiang Wang	Saccharomyces cerevisiae
		SS1	Suining City, Shehong City	Sichuan	Yong-Jiu Luo	Meyerozyma guilliermondii	Wickerhamomyces anomalus
		XZ6	Viba Village, Chengguan District, Lhasa City	Xizang Autonomous Region	Qi-Yang Zhu	Geotrichum candidum
		GXN12	Yangwei Village, Guling Town, Mashan County, Nanning City	Guangxi Zhuang Autonomous Region		Saccharomyces cerevisiae	Pichia kudriavzevii
		GXN13				Saccharomyces cerevisiae
		GXN14				Saccharomyces cerevisiae	Pichia kudriavzevii
		CQ10	Zhuoshui Ancient Town in Qianjiang District	Chongqing	Yong-Jiu Luo	Pichia deserticola	Pichia kudriavzevii
		JL17	Jilin City	Jilin	Bo Yuan	Saccharomyces cerevisiae
	Jizhuagujiu	XZ7	Dingjie County, Shigatse City	Xizang Autonomous Region	Zhen Bai	Saccharomyces cerevisiae	Wickerhamomyces anomalus	Pichia kudriavzevii
	Laozao	GZQ44	Danzhai County, Qiandongnan Miao and Dong Autonomous Prefecture	Guizhou	Xue-Xiang Liu	Saccharomyces cerevisiae	Wickerhamomyces anomalus
		YC60	Jinbi Town, Dayao County, Chuxiong Yi Autonomous Prefecture	Yunnan	Wen-Jun Ma	Saccharomyces cerevisiae
		YC78				Saccharomyces cerevisiae
		GSL7	Kangfeng Township, Kangle County, Linxia Hui Autonomous Prefecture	Gansu	Xing-He Wang	Wickerhamomyces anomalus
		GB41	Nayong County, Bijie City	Guizhou	Ying-Qiu Guo	Clavispora lusitaniae
	Li nationality jiuzao	HL1	Da'an Town, Ledong County	Hainan	Qi-Yang Zhu	Saccharomyces cerevisiae	Saccharomycopsis fibuligera	Pichia kudriavzevii
		HL2				Saccharomyces cerevisiae
	Man nationality jiuzao	HLJ1	Daqing City	Heilongjiang	Wei Tang	Saccharomyces cerevisiae
		HLJ2				Saccharomyces cerevisiae
	Milk wine	YH58	Gejiu City, Honghe Hani and Yi Autonomous Prefecture	Yunnan	Wen-Jun Ma	Clavispora lusitaniae	Kluyveromyces marxianus	Wickerhamomyces anomalus
		YH59				Clavispora lusitaniae	Nakaseomyces glabratus
		YH61				Candida tropicalis	Clavispora lusitaniae	Wickerhamomyces anomalus
		YH62				Candida tropicalis	Clavispora lusitaniae
		YH63				Clavispora lusitaniae	Wickerhamomyces anomalus
		YH64				Clavispora lusitaniae	Wickerhamomyces anomalus
	Mulberry wine	YC75	Jinbi Town, Dayao County, Chuxiong Yi Autonomous Prefecture			Saccharomyces cerevisiae
		YC77				Saccharomyces cerevisiae	Zygosaccharomyces bailii
	Olive wine	YC71				Saccharomyces cerevisiae
	Rural jiuzao	GZQ5	Duyun City, Qiannan Buyi and Miao Autonomous Prefecture	Guizhou	Qi-Yang Zhu	Saccharomyces cerevisiae
	Sorghum jiuzao	SA22	Heishui County, Aba Tibetan and Qiang Autonomous Prefecture	Sichuan	Shuang Hu, Feng-Yan Bai	Pichia kudriavzevii	Pichia membranifaciens
	Tujia nationality jiuzao	HBS1	Shiyan City	Hubei	Qi-Yang Zhu	Saccharomyces cerevisiae
		HBS2				Wickerhamomyces anomalus	Meyerozyma caribbica	Saccharomycopsis fibuligera
		HBS3				Meyerozyma caribbica
	Wine	GXN5	Baishan Town, Mashan County, Nanning City	Guangxi Zhuang Autonomous Region	Jia-Yuan Wei	Candida pseudofarinosa
		GXN6				Zygosaccharomyces bailii
		GXN7				Zygosaccharomyces bailii
		GXN8				Zygosaccharomyces bailii
		GXN9				Zygosaccharomyces bailii
		GXN10				Zygosaccharomyces bailii
		YC61	Jinbi Town, Dayao County, Chuxiong Yi Autonomous Prefecture	Yunnan	Wen-Jun Ma	Saccharomyces cerevisiae	Zygosaccharomyces bailii
		YC62				Saccharomyces cerevisiae
		YC72				Saccharomyces cerevisiae
		YC73				Saccharomyces cerevisiae
		YC76				Saccharomyces cerevisiae
	Zajiu	SA1	Chibusu Village, Chibusu Town, Mao County, Aba Tibetan and Qiang Autonomous Prefecture	Sichuan	Shuang Hu, Feng-Yan Bai	Saccharomyces cerevisiae	Geotrichum candidum	Hanseniaspora uvarum
		SA25	Deshiwo Village, Luhua Town, Heishui County, Aba Tibetan and Qiang Autonomous Prefecture			Saccharomyces cerevisiae
		SA5	Qugu Village, Chibusu Town, Mao County, Aba Tibetan and Qiang Autonomous Prefecture			Saccharomyces cerevisiae
		SA27	Weicheng Village, Chibusu Town, Mao County, Aba Tibetan and Qiang Autonomous Prefecture			Saccharomycopsis fibuligera
		SA36	Xishan Village, Tonghua Township, Li County, Aba Tibetan and Qiang Autonomous Prefecture			Saccharomyces cerevisiae
		SA38	Xiuxi Village, Puxi Township, Li County, Aba Tibetan and Qiang Autonomous Prefecture			Saccharomyces cerevisiae
Amylolytic starters	Chaoxian nationality jiuqu	JL19	Mingyue Town, Antu County, Yanbian Korean Autonomous Prefecture	Jilin	Han-Ying Li	Saccharomyces cerevisiae	Pichia kudriavzevii	Wickerhamomyces anomalus
	Corn jiuqu	SD7	Jiannan Town, Mianzhu City, Deyang City	Sichuan	Fei Gu	Saccharomyces cerevisiae	Pichia membranifaciens	Pichia kudriavzevii
		SD8				Saccharomyces cerevisiae	Hanseniaspora uvarum
		SD9				Saccharomyces cerevisiae
		GB46	Nayong County, Bijie City	Guizhou	Ying-Qiu Guo	Hyphopichia burtonii	Rhodotorula mucilaginosa
		HBE2	Tunpu Township, Enshi City, Enshi Tujia and Miao Autonomous Prefecture	Hubei	Tao Deng	Saccharomyces cerevisiae	Pichia kudriavzevii
		HBE3				Saccharomyces cerevisiae	Pichia kudriavzevii
	Flat round jiuqu	GZQ10	Tongzhou Town, Pingtang County, Qiannan Buyi and Miao Autonomous Prefecture	Guizhou	Mei Yang	Saccharomycopsis fibuligera	Wickerhamomyces anomalus	Millerozyma farinosa
	Fuqu	SA3	Chibusu Village, Chibusu Town, Mao County, Aba Tibetan and Qiang Autonomous Prefecture	Sichuan	Shuang Hu, Feng-Yan Bai	Saccharomyces cerevisiae
		SA23	Heishui County, Aba Tibetan and Qiang Autonomous Prefecture			Saccharomyces cerevisiae
		SS3	Penglai Town, Daying County, Suining City		Yong-Jiu Luo	Cyberlindnera fabianii	Clavispora lusitaniae
		GZQ7	Qinglong County, Qiannan Buyi and Miao Autonomous Prefecture	Guizhou	Yong-Li Xiao	Saccharomyces cerevisiae
		SA29	Qugu Village, Chibusu Town, Mao County, Aba Tibetan and Qiang Autonomous Prefecture	Sichuan	Shuang Hu, Feng-Yan Bai	Saccharomyces cerevisiae
		HBS130	Shennongjia Forestry District	Hubei	Qi-Yang Zhu	Saccharomyces cerevisiae
		SS2	Suining City, Shehong City	Sichuan	Yong-Jiu Luo	Saccharomyces cerevisiae	Cyberlindnera fabianii
		GXN11	Yangwei Village, Guling Town, Mashan County, Nanning City	Guangxi Zhuang Autonomous Region	Qi-Yang Zhu	Papiliotrema laurentii	Cyberlindnera fabianii	Clavispora lusitaniae
		CQ9	Zhuoshui Ancient Town in Qianjiang District	Chongqing	Yong-Jiu Luo	Saccharomyces cerevisiae
	Grey jiuqu	GZQ9	Pingle Township, Anlong County, Qiannan Buyi and Miao Autonomous Prefecture	Guizhou	Guo-Qiang Pang	Pichia kudriavzevii	Kodamaea ohmeri	Trichomonascus ciferrii	Blastobotrys guizhouensis sp. nov.
		YD9	Zhongshan Township, Mangshi City, Dehong Dai and Jingpo Autonomous Prefecture	Yunnan	Mu-Lai He	Wickerhamomyces anomalus	Rhodosporidiobolus ruineniae
	Hakka jiuqu	GDM1	Meizhou City	Guangdong	Da-Xing Yang	Monascus purpureus	Rhodotorula mucilaginosa
	Handmade jiuqu	YY1	Eshan Yi Autonomous County, Yuxi City	Yunnan	Li Shen	Pichia kudriavzevii
	Homemade jiuqu	HBW1	Wuhan City	Hubei	Qi-Yang Zhu	Saccharomyces cerevisiae	Saccharomycopsis malanga	Wickerhamomyces anomalus	Apiotrichum loubieri	Pichia kudriavzevii
	Homemade zajiu jiuqu	SA62	Luhua Town, Heishui County, Aba Tibetan and Qiang Autonomous Prefecture	Sichuan	Shao-Chuan Yan	Saccharomyces cerevisiae	Saccharomycopsis fibuligera
	Jiuqu	GZQ42	Danzhai County, Qiandongnan Miao and Dong Autonomous Prefecture	Guizhou	Xue-Xiang Liu	Meyerozyma guilliermondii	Saccharomycopsis fibuligera
		SD10	Dazhou City	Sichuan	Qiang Wang	Saccharomyces cerevisiae	Cyberlindnera fabianii
		SD12				Saccharomycopsis fibuligera
		FL26	Guanzhuang She Ethnic Township, Shanghang County, Longyan City	Fujian	Qi-Yang Zhu	Saccharomycopsis fibuligera
		JL16	Jilin City	Jilin	Bo Yuan	Pichia manshurica	Pichia kudriavzevii	Torulaspora delbrueckii	Starmera stellimalicola
		GZ4	Leishan County, Qiandongnan Miao and Dong Autonomous Prefecture	Guizhou	Shi-Xing Yang	Clavispora lusitaniae
		YD3	Liangqu County, Dehong Dai and Jingpo Autonomous Prefecture	Yunnan	Han-Xiao Xie	Saccharomyces cerevisiae	Saccharomycopsis fibuligera
		SL30	Liangshan Yi Autonomous Prefecture	Sichuan	Ji Ke Shi Xi	Torulaspora delbrueckii	Wickerhamomyces anomalus	Pichia kudriavzevii
		HNB1	Luoxiao Mountain Range, Zixing City, Chenzhou City	Hunan	Qi-Yang Zhu	Saccharomyces cerevisiae	Meyerozyma guilliermondii	Wickerhamomyces anomalus	Wickerhamomyces sp.
		YD1	Mangshi, Dehong Dai and Jingpo Autonomous Prefecture	Yunnan	Han-Xiao Xie	Meyerozyma caribbica	Meyerozyma guilliermondii	Rhodosporidiobolus ruineniae	Papiliotrema laurentii	Rhynchogastrema complexa
		YD2			Han-Xiao Xie	Meyerozyma caribbica	Meyerozyma guilliermondii
		YH55	Menglong Village, Yisa Town, Honghe County, Honghe Hani and Yi Autonomous Prefecture		Qi-Yang Zhu	Saccharomyces cerevisiae	Pichia manshurica	Pichia kudriavzevii
		XZ1	Ningzhong Township, Dangxiong County, Lhasa City	Xizang Autonomous Region	Zhuo Sang	Saccharomycopsis fibuligera
		GZ2	Sandu Shui Autonomous County, Qiannan Buyi and Miao Autonomous Prefecture	Guizhou	Shi-Xing Yang	Meyerozyma guilliermondii
	Jizhuagujiu jiuqu	XZ8	Dingjie County, Shigatse City	Xizang Autonomous Region	Zhen Bai	Saccharomycopsis fibuligera	Wickerhamomyces ciferrii
	Laozao jiuqu	GB47	Nayong County, Bijie City	Guizhou	Ying-Qiu Guo	Saccharomycopsis fibuligera	Wickerhamomyces anomalus
	Li nationality jiuqu	YK1	Kunming City	Yunnan	Qi-Yang Zhu	Trichosporon asahii	Trichosporon jiuqu sp. nov.	Cyberlindnera fabianii
		YK2				Saccharomyces cerevisiae	Trichosporon asahii	Trichosporon jiqu sp. nov.	Cyberlindnera fabianii
		HW32	Wuzhishan City	Hainan	Zhao-Qun Feng	Saccharomyces cerevisiae	Wickerhamomyces anomalus
	Man nationality jiuqu	JL1	Xingshen Town, Baishan City	Jilin	Bo Yuan	Saccharomyces cerevisiae	Pichia kudriavzevii
	Miao nationality jiuqu	HBY24	Zigui County, Yichang City	Hubei	Qi-Yang Zhu	Saccharomyces cerevisiae	Wickerhamomyces anomalus	Saccharomycopsis fibuligera	Nakaseomyces glabratus
		HBY25				Saccharomycopsis fibuligera	Clavispora lusitaniae
	Rural homemade jiuqu	ZJS1	Shaoxing City	Zhejiang	Hua-Xiang Wang	Saccharomyces cerevisiae	Saccharomycopsis fibuligera
		GZQ1	Kaili City, Qiandongnan Miao and Dong Autonomous Prefecture	Guizhou	Qi-Yang Zhu	Saccharomyces cerevisiae	Pichia kudriavzevii	Cyberlindnera fabianii
		GZQ2				Saccharomyces cerevisiae	Pichia kudriavzevii
		GZQ3				Saccharomyces cerevisiae	Pichia kudriavzevii	Cyberlindnera fabianii
	She nationality jiuqu	FN1	Gutian Town, Ningde City	Fujian		Saccharomyces cerevisiae	Meyerozyma caribbica
		FL28	Shanghang County, Longyan City	Fujian		Saccharomyces cerevisiae	Saccharomycopsis fibuligera
		ZJS3	Shaoxing City	Zhejiang	Hua-Xiang Wang	Saccharomyces cerevisiae
	White circular jiuqu	GZQ8	Qinglong County, Qiannan Buyi and Miao Autonomous Prefecture	Guizhou	Yong-Li Xiao	Wickerhamomyces anomalus	Saccharomycopsis malanga	Saccharomycopsis fibuligera
	White jiuqu	GXL12	Liyong Town, Yufeng District, Liuzhou City	Guangxi Zhuang Autonomous Region	Qiu-Yu Xie	Saccharomyces cerevisiae	Saccharomycopsis fibuligera
		HBS104	Yerengu Town, Fang County, Shiyan City	Hubei	Qi-Yang Zhu	Saccharomyces cerevisiae
		HBS105	Yerengu Town, Fang County, Shiyan City	Hubei	Qi-Yang Zhu	Saccharomycopsis fibuligera	Nakaseomyces glabratus
		YD10	Zhongshan Township, Mangshi City, Dehong Dai and Jingpo Autonomous Prefecture	Yunnan	Mu-Lai He	Saccharomyces cerevisiae	Saccharomycopsis fibuligera
	Yao nationality jiuqu	GXG1	Pingle County, Guilin City	Guangxi Zhuang Autonomous Region	Qi-Yang Zhu	Clavispora lusitaniae
	Yellow spherical jiuqu	FL29	Shanghang County, Longyan City	Fujian	Qi-Yang Zhu	Saccharomyces cerevisiae	Saccharomycopsis fibuligera
	Zajiu jiuqu	HBE1	Tunpu Township, Enshi City, Enshi Tujia and Miao Autonomous Prefecture	Hubei	Tao Deng	Saccharomyces cerevisiae
Fermented cereals	Boza	XY3	Xinyuan County, Ili Kazakh Autonomous Prefecture	Xinjiang Uygur Autonomous Region	Yeerdana Jiaanuer	Saccharomyces cerevisiae	Pichia kudriavzevii	Torulaspora delbrueckii	Yarrowia alimentaria
		XY7			Baketibielgan Jieensibai	Saccharomyces cerevisiae
	Dough	YC59	Jinbi Town, Dayao County, Chuxiong Yi Autonomous Prefecture	Yunnan	Wen-Jun Ma	Saccharomyces cerevisiae	Millerozyma farinosa	Wickerhamomyces anomalus
		GSL10	Kangfeng Township, Kangle County, Linxia Hui Autonomous Prefecture	Gansu	Xing-He Wang	Saccharomyces cerevisiae
		QH2	Longcai Village, Longyangxia, Gonghe County, Hainan Tibetan Autonomous Prefecture	Qinghai	Qing-Mei Wang	Saccharomyces cerevisiae	Naumovozyma castellii
		GSL14	Nanlong Town, Linxia City, Linxia Hui Autonomous Prefecture	Gansu	Xue-Mei Ma	Saccharomyces cerevisiae	Pichia membranifaciens
		XY2	Yining City, Ili Kazakh Autonomous Prefecture	Xinjiang Uygur Autonomous Region	Jia-Chen Ma	Saccharomyces cerevisiae
		GSL12	Yuzhong County, Lanzhou City	Gansu	Bin Yang	Wickerhamomyces anomalus
	Fermented grains	GQR51	Zaima Town, Rongjiang County, Qiandongnan Miao and Dong Autonomous Prefecture	Guizhou	Zun-Yi Zhu	Monosporozyma unispora
	Hui nationality tianpei	NG1	Guyuan City	Ningxia Hui Autonomous Region	Lei Shi	Saccharomyces cerevisiae
		NG2				Saccharomyces cerevisiae
		NG3				Kluyveromyces marxianus
		NG4				Saccharomyces cerevisiae
		QHX1	Xining City	Qinghai	Qi-Yang Zhu	Saccharomyces cerevisiae
	Oat tianpei	GST1	Qinzhou District, Tianshui City	Gansu	Lei Shi	Saccharomyces cerevisiae
	Tianpei	GSL9	Kangfeng Township, Kangle County, Linxia Hui Autonomous Prefecture		Xing-He Wang	Pichia kudriavzevii	Hanseniaspora opuntiae	Cyberlindnera fabianii	Hanseniaspora opuntiae	Candida sorboxylosa
	Wheat sauce	GB42	Nayong County, Bijie City	Guizhou	Ying-Qiu Guo	Candida pseudofarinosa	Wickerhamiella versatilis	Millerozyma farinosa	Zygosaccharomyces rouxii
Fermented fish	Sour fish	YX11	Yiwu Town, Mengla County, Xishuangbanna Dai Autonomous Prefecture	Yunnan	Wen-Ying Li	Pichia kudriavzevii	Candida parapsilosis	Wickerhamomyces anomalus	Pichia membranifaciens
		GQR86	Zaima Town, Rongjiang County, Qiandongnan Miao and Dong Autonomous Prefecture	Guizhou	Zun-Yi Zhu	Pichia membranifaciens
Fermented legumes	Broad bean paste	YC54	Ganhaizi Village, Yipinglang Town, Lufeng City, Chuxiong Yi Autonomous Prefecture	Yunnan	Ya-Qing Duan	Starmerella etchellsii	Wickerhamiella versatilis
	Douchi	YN29	Chenggan Township, Lushui City, Nujiang Lisu Autonomous Prefecture		Han Yang	Saccharomyces cerevisiae
		GZQ49	Danzhai County, Qiandongnan Miao and Dong Autonomous Prefecture	Guizhou	Xue-Xiang Liu	Saccharomyces cerevisiae	Wickerhamomyces anomalus
		YC55	Ganhaizi Village, Yipinglang Town, Lufeng City, Chuxiong Yi Autonomous Prefecture	Yunnan	Ya-Qing Duan	Candida metapsilosis	Millerozyma farinosa
		YJ2	Jinghong City, Xishuangbanna Dai Autonomous Prefecture		Jie Tian	Meyerozyma guilliermondii
		JS13	Jingtou Township, Suyu District, Suqian City	Jiangsu	Cong Hu	Pichia kudriavzevii	Meyerozyma guilliermondii
		GZ5	Leishan County, Qiandongnan Miao and Dong Autonomous Prefecture	Guizhou	Shi-Xing Yang	Pichia kudriavzevii	Meyerozyma guilliermondii	Clavispora lusitaniae
		CQ8	Mawu Town, Shizhu County	Chongqing	Zong-Jiao Qin	Saccharomyces cerevisiae	Pichia manshurica
		YL58	Mengdong Town, Cangyuan Wa Autonomous County, Lincang City	Yunnan	Yi-Fan Zhang	Meyerozyma caribbica	Starmerella etchellsii
		YL59				Wickerhamiella versatilis	Pichia kudriavzevii
		GB43	Nayong County, Bijie City	Guizhou	Ying-Qiu Guo	Pichia kudriavzevii
		YX3	Yiwu Town, Mengla County, Xishuangbanna Dai Autonomous Prefecture	Yunnan	Wen-Ying Li	Saccharomyces cerevisiae	Zygosaccharomyces bailii	Maudiozyma bulderi
	Mildewed tofu	GZ3	Leishan County, Qiandongnan Miao and Dong Autonomous Prefecture	Guizhou	Shi-Xing Yang	Hyphopichia burtonii	Saccharomycopsis fibuligera
	Shuidouchi	YD7	Zhedao Town, Lianghe County, Dehong Dai and Jingpo Autonomous Prefecture	Yunnan	Da-Shu Cao	Rhodotorula mucilaginosa	Torulaspora delbrueckii
	Soy cheese	SL25	Labor Town, Mabian Yi Autonomous County, Leshan City	Sichuan	Xiao-Rong Wu	Wickerhamomyces anomalus
Fermented meat	Sour meat	YL60	Mengdong Town, Cangyuan Wa Autonomous County, Lincang City	Yunnan	Yi-Fan Zhang	Rhodotorula mucilaginosa	Yarrowia lipolytica	Candida zeylanoides	Saccharomycopsis fibuligera	Kodamaea ohmeri	Candida metapsilosis	Diutina catenulata
Fermented milk	Cheese	XY4	Xinyuan County, Ili Kazakh Autonomous Prefecture	Xinjiang Uygur Autonomous Region	Yeerdana Jiaanuer	Pichia kudriavzevii	Kluyveromyces marxianus	Torulaspora delbrueckii
	Cream	GSZ3	Sunan Yugu Autonomous County, Zhangye City	Gansu	DanErJia An	Kluyveromyces marxianus	Yarrowia alimentaria
	Milk fan	YD4	Dali City, Dali Bai Autonomous Prefecture	Yunnan	Yan-Hong Tao	Rhodotorula alborubescens	Pichia inconspicua	Candida parapsilosis	Candida zeylanoides	Pichia kudriavzevii	Kluyveromyces marxianus
		YD5			Da-Shu Cao	Candida tropicalis	Candida parapsilosis	Moniliella aeria	Clavispora lusitaniae
		YD8			Nian-Ting Yu	Rhodotorula mucilaginosa	Torulaspora delbrueckii	Candida parapsilosis	Clavispora lusitaniae
		YC56	Ganhaizi Village, Yipinglang Town, Lufeng City, Chuxiong Yi Autonomous Prefecture		Ya-Qing Duan	Saccharomyces cerevisiae	Debaryomyces hansenii	Torulaspora delbrueckii	Kluyveromyces marxianus	Moniliella dehoogii	Moniliella megachiliensis	Candida parapsilosis
	Milk lump	XY1	Yining City, Ili Kazakh Autonomous Prefecture	Xinjiang Uygur Autonomous Region	Jia-Chen Ma	Meyerozyma guilliermondii
	Milk residues	XZ4	Ningzhong Township, Dangxiong County, Lhasa City	Xizang Autonomous Region	Zhuo Sang	Saccharomyces cerevisiae	Yarrowia lipolytica
	Qula	QX3	Chengzhong District, Xining City	Qinghai	Yang Li	Saccharomycopsis fibuligera	Rhodotorula mucilaginosa
		SA24	Luhua Village, Luhua Town, Heishui County, Aba Tibetan and Qiang Autonomous Prefecture	Sichuan	Shuang Hu, Feng-Yan Bai	Rhodotorula mucilaginosa	Papiliotrema laurentii
	Rose milk fan	YD6	Dali City, Dali Bai Autonomous Prefecture	Yunnan	Da-Shu Cao	Meyerozyma caribbica	Wickerhamomyces anomalus	Moniliella pyrgileucina	Priceomyces carsonii	Torulaspora delbrueckii	Candida zeylanoides	Moniliella dehoogii	Clavispora lusitaniae
	Yogurt	XA1	Aksu City	Xinjiang Uygur Autonomous Region	Gulmira Yusan	Debaryomyces hansenii	Candida zeylanoides	Filobasidium magnum
		XA2				Diutina rugosa
		XA3				Diutina rugosa	Kluyveromyces marxianus	Candida zeylanoides
		XA4				Diutina rugosa
		XA5				Diutina rugosa	Rhodotorula mucilaginosa	Meyerozyma carpophila	Diutina pseudorugosa	Yarrowia lipolytica	Kluyveromyces marxianus
		XA6				Saccharomycopsis fibuligera
		XA7				Candida zeylanoides
		XA8				Diutina pseudorugosa	Yarrowia lipolytica
		XA9				Clavispora lusitaniae	Meyerozyma caribbica
		XA10				Lodderomyces elongisporus	Debaryomyces hansenii	Cystofilobasidium infirmominiatum	Holtermanniella takashimae	Filobasidium magnum	Yarrowia lipolytica
		XA11				Yarrowia lipolytica	Candida zeylanoides	Holtermanniella takashimae
		XA12				Metschnikowia sinensis
		XA13				Diutina rugosa
		XA15				Diutina rugosa	Metschnikowia andauensis	Metschnikowia sinensis
		NM1	Balagong Town, Hangjin Banner, Ordos City	Inner Mongolia Autonomous Region	Yu Zhao	Saccharomyces cerevisiae	Kluyveromyces marxianus	Clavispora lusitaniae
		YH57	Gejiu City, Honghe Hani and Yi Autonomous Prefecture	Yunnan	Wen-Jun Ma	Clavispora lusitaniae	Kluyveromyces marxianus	Wickerhamomyces anomalus
		YH60				Candida tropicalis	Clavispora lusitaniae	Wickerhamomyces anomalus
		GSL11	Kangfeng Township, Kangle County, Linxia Hui Autonomous Prefecture	Gansu	Xing-He Wang	Wickerhamomyces anomalus
		XZ2	Ningzhong Township, Dangxiong County, Lhasa City	Xizang Autonomous Region	Zhuo Sang	Saccharomyces cerevisiae	Pichia fermentans
		XZ3				Saccharomyces cerevisiae	Kluyveromyces marxianus
		GSZ1	Sunan Yugu Autonomous County, Zhangye City	Gansu	DanErJia An	Candida zeylanoides	Clavispora lusitaniae
		GSZ2				Clavispora lusitaniae
		XY5	Xinyuan County, Ili Kazakh Autonomous Prefecture	Xinjiang Uygur Autonomous Region	Yeerdana Jiaanuer	Yarrowia lipolytica	Parajaminaea alba sp. nov.
		XY6				Saccharomyces cerevisiae	Torulaspora delbrueckii	Pichia kudriavzevii
Fermented vegetables	Antang	GQL2	Leigong County, Qiandongnan Miao and Dong Autonomous Prefecture	Guizhou	Li-Mei Yang	Pichia deserticola
	Bamboo shoot	YX8	Yiwu Town, Mengla County, Xishuangbanna Dai Autonomous Prefecture	Yunnan	Wen-Ying Li	Pichia manshurica	Nakaseomyces glabratus
	Chili sauce	GZQ45	Danzhai County, Qiandongnan Miao and Dong Autonomous Prefecture	Guizhou	Xue-Xiang Liu	Candida pseudofarinosa	Zygosaccharomyces bailii
		GZ6	Leishan County, Qiandongnan Miao and Dong Autonomous Prefecture	Guizhou	Shi-Xing Yang	Pichia kudriavzevii
	Fermented pepper	GQL4			Li-Mei Yang	Wickerhamomyces anomalus
	Jianshui	GSL1	Chengguan District, Lanzhou City	Gansu	Kun Zhou	Pichia kudriavzevii	Meyerozyma caribbica	Kodamaea ohmeri	Clavispora lusitaniae
		GSL2				Pichia kudriavzevii	Geotrichum candidum
		GSL3				Pichia kudriavzevii	Starmera stellimalicola
		GSL4				Pichia kudriavzevii	Geotrichum candidum
		GSL5				Pichia kudriavzevii	Geotrichum candidum
		GSL6				Candida zeylanoides	Hyphopichia burtonii	Exophiala nidicola
		GSL8	Kangfeng Township, Kangle County, Linxia Hui Autonomous Prefecture		Xing-He Wang	Geotrichum candidum
		GSL13	Nanlong Town, Linxia City, Linxia Hui Autonomous Prefecture		Xue-Mei Ma	Yarrowia lipolytica	Pichia kudriavzevii	Rhodotorula mucilaginosa	Candida zeylanoides
		GST2	Qinzhou District, Tianshui City		Yue Lv	Saccharomyces cerevisiae	Maudiozyma turicensis	Pichia kudriavzevii
		GST3				Pichia kudriavzevii	Geotrichum candidum
	Pickled radish	GQR52	Zaima Town, Rongjiang County, Qiandongnan Miao and Dong Autonomous Prefecture	Guizhou	Zun-Yi Zhu	Maudiozyma humilis	Pichia membranifaciens
	Pickling pepper	SL26	Labor Town, Mabian Yi Autonomous County, Leshan City	Sichuan	Xiao-Rong Wu	Zygosaccharomyces rouxii
		SL27				Pichia membranifaciens
		SL28				Pichia membranifaciens
		SL29				Pichia membranifaciens
	Sour cucumber	YX6	Yiwu Town, Mengla County, Xishuangbanna Dai Autonomous Prefecture	Yunnan	Wen-Ying Li	Nakaseomyces glabratus
	Suancai	YH53	Baoxiu Town, Shiping County, Honghe Hani and Yi Autonomous Prefecture	Yunnan	Hai-Yan Zhu	Zygosaccharomyces bailii	Pichia manshurica
		SA26	Deshiwo Village, Luhua Town, Heishui County, Aba Tibetan and Qiang Autonomous Prefecture	Sichuan	Shuang Hu, Feng-Yan Bai	Pichia fermentans	Geotrichum candidum	Naumovozyma castellii
		YJ3	Jinghong City, Xishuangbanna Dai Autonomous Prefecture	Yunnan	Jie Tian	Pichia kudriavzevii	Meyerozyma caribbica	Meyerozyma guilliermondii	Kazachstania bulderi	Pichia occidentalis
		SL24	Labor Town, Mabian Yi Autonomous County, Leshan City	Sichuan	Xiao-Rong Wu	Pichia manshurica
		NZ25	Miwan Village, Shidian Township, Haiyuan County, Zhongwei City	Ningxia Hui Autonomous Region	Ya-Ting Zheng	Monosporozyma servazzii
		SDY13	Qixia City, Yantai City	Shandong	Jun-Yu Liu	Yarrowia lipolytica	Meyerozyma guilliermondii
		YX2	Yiwu Town, Mengla County, Xishuangbanna Dai Autonomous Prefecture	Yunnan	Wen-Ying Li	Pichia kudriavzevii
		YX7				Pichia manshurica
Vinegar	Buckwheat vinegar	YH67	Jianshui County, Honghe Hani and Yi Autonomous Prefecture		Wen-Jun Ma	Pichia kudriavzevii	Wickerhamomyces anomalus	Nakaseomyces bracarensis
	Cider vinegar	YC64	Jinbi Town, Dayao County, Chuxiong Yi Autonomous Prefecture			Saccharomyces cerevisiae	Pichia californica
	Fragrant rose vinegar	YH68	Jianshui County, Honghe Hani and Yi Autonomous Prefecture			Pichia fermentans	Wickerhamomyces anomalus	Clavispora lusitaniae
	Fruit vinegar	YJ1	Jinghong City, Xishuangbanna Dai Autonomous Prefecture		Jie Tian	Meyerozyma guilliermondii	Brettanomyces bruxellensis
	Papaya vinegar	YC63	Jinbi Town, Dayao County, Chuxiong Yi Autonomous Prefecture		Wen-Jun Ma	Saccharomyces cerevisiae	Pichia deserticola
		YC67				Saccharomyces cerevisiae
		YC69				Saccharomyces cerevisiae	Pichia deserticola
		YC70				Saccharomyces cerevisiae
	Passion fruit vinegar	YH65	Gejiu City, Honghe Hani and Yi Autonomous Prefecture			Pichia occidentalis	Wickerhamomyces anomalus	Zygosaccharomyces bailii
		YH69	Jianshui County, Honghe Hani and Yi Autonomous Prefecture			Pichia occidentalis	Zygosaccharomyces bailii
		YH70				Pichia kudriavzevii	Zygosaccharomyces bailii
	Pear vinegar	YC65	Jinbi Town, Dayao County, Chuxiong Yi Autonomous Prefecture			Saccharomyces cerevisiae
		YC66				Saccharomyces cerevisiae
		YC68				Saccharomyces cerevisiae
	Red bayberry vinegar	YC74				Saccharomyces cerevisiae
	Rice vinegar	GZQ43	Danzhai County, Qiandongnan Miao and Dong Autonomous Prefecture	Guizhou	Xue-Xiang Liu	Saccharomyces cerevisiae
	Sweet vinegar	YH66	Jianshui County, Honghe Hani and Yi Autonomous Prefecture	Yunnan	Wen-Jun Ma	Pichia kudriavzevii	Maudiozyma humilis
		YH71				Wickerhamomyces anomalus	Pichia occidentalis	Pichia kudriavzevii	Nakaseomyces bracarensis
		YH72				Pichia kudriavzevii	Wickerhamomyces anomalus	Maudiozyma humilis
Other products	Fu tea	HNY1	Anhua County, Yiyang City	Hunan	Qi-Yang Zhu	Saccharomycopsis fibuligera
	Olive fruit	YX10	Yiwu Town, Mengla County, Xishuangbanna Dai Autonomous Prefecture	Yunnan	Wen-Ying Li	Hanseniaspora pseudoguilliermondii	Candida boidinii
	Pear juice	NZ24	Miwan Village, Shidian Township, Haiyuan County, Zhongwei City	Ningxia Hui Autonomous Region	Ya-Ting Zheng	Hanseniaspora osmophila	Hanseniaspora uvarum	Metschnikowia pulcherrima	Wickerhamomyces anomalus
	Pu'er tea	YJ4	Jinghong City, Xishuangbanna Dai Autonomous Prefecture	Yunnan	Jie Tian	Meyerozyma guilliermondii
	Soy sauce	YX4	Yiwu Town, Mengla County, Xishuangbanna Dai Autonomous Prefecture		Wen-Ying Li	Starmerella etchellsii
	Suanshui	YK3	Fumin County, Kunming City		Nian-Ting Yu	Kazachstania bulderi	Pichia kudriavzevii	Pichia deserticola
		YW23	Wenshan City, Wenshan Zhuang and Miao Autonomous Prefecture		Jian-Qiong Zhang	Meyerozyma guilliermondii
	Waxberry juice	GZQ48	Danzhai County, Qiandongnan Miao and Dong Autonomous Prefecture	Guizhou	Xue-Xiang Liu	Saccharomyces cerevisiae	Wickerhamomyces anomalus

## Sheet: Table S2
Table S2. Distribution of yeast species in different types of the fermented food sampled
Phylum	Species	Representative strain	GenBank access no. of the D1/D2 sequence	Genus	Family	Order	Class	Subphylum	Number of strains isolated from each type (number of samples) of the fermented foods studied
									Alcoholic beverages (69)	Amylolytic starters (60)	Vinegar (19)	Milk (35)	Vegetables (29)	Cereals (17)	Legumes (15)	Fish (2)	Meat (1)	Others (8)	Total
Ascomycota	Blastobotrys guizhouensis sp. nov.	GZQ94Y-2	PP192707	Blastobotrys	Trichomonascaceae	Dipodascales	Dipodascomycetes	Saccharomycotina		1									1
	Brettanomyces bruxellensis	YJP14-2	PP192760	Brettanomyces	Pichiaceae	Pichiales	Pichiomycetes	Saccharomycotina			1								1
	Candida boidinii	SDY145-2	PP192724	Ogataea clade	Pichiaceae	Pichiales	Pichiomycetes	Saccharomycotina	1									1	2
	Candida metapsilosis	YL604Y-5	PP192768	Lodderomyces clade	Debaryomycetaceae	Pichiales	Pichiomycetes	Saccharomycotina							1		1		2
	Candida parapsilosis	YCY564-3	PP192744	Lodderomyces clade	Debaryomycetaceae	Pichiales	Pichiomycetes	Saccharomycotina	1			4				1			6
	Candida pseudofarinosa	GXNP52-1	PP192703	Millerozyma clade	Debaryomycetaceae	Serinales	Pichiomycetes	Saccharomycotina	2				1	1					4
	Candida sorboxylosa	GSL95Y-2	PP192700	Pichia clade	Pichiaceae	Pichiales	Pichiomycetes	Saccharomycotina						1					1
	Candida tropicalis	YH624Y-2	PP192754	Lodderomyces clade	Debaryomycetaceae	Pichiales	Pichiomycetes	Saccharomycotina	2			2							4
	Candida zeylanoides	GSL61P-3	PP192729	Kurtzmaniella clade	Debaryomycetaceae	Serinales	Pichiomycetes	Saccharomycotina				7	2				1		10
	Clavispora lusitaniae	GXGY13-1	PP192702	Clavispora	Metschnikowiaceae	Serinales	Pichiomycetes	Saccharomycotina	7	5	1	9	1		1				24
	Cyberlindnera fabianii	FSP16-1	PP192693	Cyberlindnera	Phaffomycetaceae	Phaffomycetales	Saccharomycetes	Saccharomycotina	2	8				1					11
	Debaryomyces hansenii	YCP563-2	PP192740	Debaryomyces	Debaryomycetaceae	Serinales	Pichiomycetes	Saccharomycotina				3							3
	Diutina catenulata	YL604Y-2	PP192766	Diutina	Debaryomycetaceae	Serinales	Pichiomycetes	Saccharomycotina									1		1
	Diutina pseudorugosa	XAY84-1	PP192732	Diutina	Debaryomycetaceae	Serinales	Pichiomycetes	Saccharomycotina				2							2
	Diutina rugosa	XAP54-1	PP192727	Diutina	Debaryomycetaceae	Serinales	Pichiomycetes	Saccharomycotina	1			6							7
	Geotrichum candidum	GSL43P-1	PP192698	Geotrichum	Dipodascaceae	Dipodascales	Dipodascomycetes	Saccharomycotina	3				6						9
	Hanseniaspora opuntiae	GSL95Y-1	PP192699	Hanseniaspora	Saccharomycodaceae	Saccharomycetales	Saccharomycetes	Saccharomycotina						2					2
	Hanseniaspora osmophila	NZY244-1	PP192714	Hanseniaspora	Saccharomycodaceae	Saccharomycetales	Saccharomycetes	Saccharomycotina										1	1
	Hanseniaspora pseudoguilliermondii	YXP103-1	PP192770	Hanseniaspora	Saccharomycodaceae	Saccharomycetales	Saccharomycetes	Saccharomycotina										1	1
	Hanseniaspora uvarum	SDY84-1	PP192722	Hanseniaspora	Saccharomycodaceae	Saccharomycetales	Saccharomycetes	Saccharomycotina	1	1								1	3
	Hyphopichia burtonii	GBY464-1	PP192695	Hyphopichia	Debaryomycetaceae	Serinales	Pichiomycetes	Saccharomycotina		1			1		1				3
	Kluyveromyces marxianus	YHY125-1	PP192758	Kluyveromyces	Saccharomycetaceae	Saccharomycetales	Saccharomycetes	Saccharomycotina	2			9		1					12
	Kodamaea ohmeri	YL604Y-3	PP192767	Kodamaea	Debaryomycetaceae	Serinales	Pichiomycetes	Saccharomycotina		1			1				1		3
	Lodderomyces elongisporus	XAY104-1	PP192733	Lodderomyces	Debaryomycetaceae	Serinales	Pichiomycetes	Saccharomycotina				1							1
	Maudiozyma bulderi	YK33Y-1	PP192761	Maudiozyma	Saccharomycetaceae	Saccharomycetales	Saccharomycetes	Saccharomycotina					1		1			1	3
	Maudiozyma humilis	YH723Y-3	PP192757	Maudiozyma	Saccharomycetaceae	Saccharomycetales	Saccharomycetes	Saccharomycotina			2		1						3
	Maudiozyma turicensis	GST23P-1	PP192701	Maudiozyma	Saccharomycetaceae	Saccharomycetales	Saccharomycetes	Saccharomycotina					1						1
	Metschnikowia pulcherrima	NZY244-2	PP192715	Metschnikowia	Metschnikowiaceae	Serinales	Pichiomycetes	Saccharomycotina				1							1
	Metschnikowia sinensis	XAY153-1	PP192734	Metschnikowia	Metschnikowiaceae	Serinales	Pichiomycetes	Saccharomycotina				2							2
	Meyerozyma caribbica	FNP16-2	PP192692	Meyerozyma	Debaryomycetaceae	Serinales	Pichiomycetes	Saccharomycotina	2	3		2	2		1				10
	Meyerozyma guilliermondii	XAY54-2	PP192731	Meyerozyma	Debaryomycetaceae	Serinales	Pichiomycetes	Saccharomycotina	1	5	1	2	2		2			2	15
	Millerozyma farinosa	YCY554-3	PP192741	Millerozyma	Debaryomycetaceae	Serinales	Pichiomycetes	Saccharomycotina		1				2	1				4
	Monosporozyma servazzii	NZY254-2	PP192716	Monosporozyma	Saccharomycetaceae	Saccharomycetales	Saccharomycetes	Saccharomycotina					1						1
	Monosporozyma unispora	GQRY514-4	PP192697	Monosporozyma	Saccharomycetaceae	Saccharomycetales	Saccharomycetes	Saccharomycotina						1					1
	Nakaseomyces bracarensis	YH713Y-4	PP192756	Nakaseomyces	Saccharomycetaceae	Saccharomycetales	Saccharomycetes	Saccharomycotina			2								2
	Nakaseomyces glabratus	HBYY245-2	PP192709	Nakaseomyces	Saccharomycetaceae	Saccharomycetales	Saccharomycetes	Saccharomycotina	1	2			2						5
	Naumovozyma castellii	QH24P-3	PP192717	Naumovozyma	Saccharomycetaceae	Saccharomycetales	Saccharomycetes	Saccharomycotina					1	1					2
	Pichia californica	YC641Y-1	PP192738	Pichia	Pichiaceae	Pichiales	Pichiomycetes	Saccharomycotina			1								1
	Pichia deserticola	CQ104Y-2	PP192689	Pichia	Pichiaceae	Pichiales	Pichiomycetes	Saccharomycotina	2		2		1					1	6
	Pichia fermentans	SA261P-2	PP192720	Pichia	Pichiaceae	Pichiales	Pichiomycetes	Saccharomycotina			1	1	1						3
	Pichia inconspicua	YD44P-2	PP192746	Pichia	Pichiaceae	Pichiales	Pichiomycetes	Saccharomycotina				1							1
	Pichia kudriavzevii	CQ104Y-1	PP192688	Pichia	Pichiaceae	Pichiales	Pichiomycetes	Saccharomycotina	14	14	5	3	11	2	4	1		1	55
	Pichia manshurica	YHY533-2	PP192759	Pichia	Pichiaceae	Pichiales	Pichiomycetes	Saccharomycotina	2	2			4		1				9
	Pichia membranifaciens	SA223P-2	PP192718	Pichia	Pichiaceae	Pichiales	Pichiomycetes	Saccharomycotina	2	1			4	1		2			10
	Pichia occidentalis	YH713Y-1	PP192755	Pichia	Pichiaceae	Pichiales	Pichiomycetes	Saccharomycotina			3		1						4
	Priceomyces carsonii	YD66Y-5	PP192751	Priceomyces	Debaryomycetaceae	Serinales	Pichiomycetes	Saccharomycotina				1							1
	Saccharomyces cerevisiae	CQP84-1	PP192690	Saccharomyces	Saccharomycetaceae	Saccharomycetales	Saccharomycetes	Saccharomycotina	42	35	10	6	1	12	4				110
	Saccharomycopsis fibuligera	FLY265-1	PP192691	Saccharomycopsis	Saccharomycopsidaceae	Ascoideales	Saccharomycetes	Saccharomycotina	3	18		2			1		1	1	26
	Saccharomycopsis malanga	GZQ85P-2	PP192705	Saccharomycopsis	Saccharomycopsidaceae	Ascoideales	Saccharomycetes	Saccharomycotina		2									2
	Saccharomycopsis selenospora	SDP145-2	PP192721	Saccharomycopsis	Saccharomycopsidaceae	Ascoideales	Saccharomycetes	Saccharomycotina	1										1
	Starmerella etchellsii	YL584Y-1	PP192764	Starmera	Phaffomycetaceae	Phaffomycetales	Saccharomycetes	Saccharomycotina							2			1	3
	Starmera stellimalicola	JLY165-2	PP192713	Starmera	Phaffomycetaceae	Phaffomycetales	Saccharomycetes	Saccharomycotina		1			1						2
	Torulaspora delbrueckii	YCY564-6	PP192745	Torulaspora	Saccharomycetaceae	Saccharomycetales	Saccharomycetes	Saccharomycotina		2		5		1	1				9
	Trichomonascus ciferrii	GZQ94Y-1	PP192706	Trichomonascus	Trichomonascaceae	Dipodascales	Dipodascomycetes	Saccharomycotina		1									1
	Trigonopsis variabilis	JLP22-1	PP192711	Trigonopsis	Trigonopsidaceae	Trigonopsidales	Trigonopsidomycetes	Saccharomycotina	1										1
	Wickerhamiella shiruii sp. nov.	JLY21-1	PP192712	Wickerhamiella	Trichomonascaceae	Dipodascales	Dipodascomycetes	Saccharomycotina	1										1
	Wickerhamiella versatilis	YL594Y-2	PP192765	Wickerhamiella	Trichomonascaceae	Dipodascales	Dipodascomycetes	Saccharomycotina						1	2				3
	Wickerhamomyces anomalus	YD66P-3	PP192748	Wickerhamomyces	Wickerhamomycetaceae	Phaffomycetales	Saccharomycetes	Saccharomycotina	13	10	5	4	1	2	2	1		2	40
	Wickerhamomyces ciferrii	XZ85P-1	PP192737	Wickerhamomyces	Wickerhamomycetaceae	Phaffomycetales	Saccharomycetes	Saccharomycotina		1									1
	Wickerhamomyces sp.	HNBP16-3	PP192710	Wickerhamomyces	Wickerhamomycetaceae	Phaffomycetales	Saccharomycetes	Saccharomycotina		1									1
	Yarrowia alimentaria	XY32P-4	PP192735	Yarrowia	Dipodascales incertae sedis	Dipodascales	Dipodascomycetes	Saccharomycotina				1		1					2
	Yarrowia lipolytica	SDY131Y-1	PP192723	Yarrowia	Dipodascales incertae sedis	Dipodascales	Dipodascomycetes	Saccharomycotina				6	2				1		9
	Zygosaccharomyces bailii	GXNP94-1	PP192704	Zygosaccharomyces	Saccharomycetaceae	Saccharomycetales	Saccharomycetes	Saccharomycotina	8		3		2		1				14
	Zygosaccharomyces rouxii	SLP262-1	PP192725	Zygosaccharomyces	Saccharomycetaceae	Saccharomycetales	Saccharomycetes	Saccharomycotina					1	1					2
	Zygosaccharomyces sapae	YCP553-1	PP192739	Zygosaccharomyces	Saccharomycetaceae	Saccharomycetales	Saccharomycetes	Saccharomycotina						1					1
Basidiomycota	Apiotrichum loubieri	HBWP14-1	PP192708	Apiotrichum	Trichosporonaceae	Trichosporonales	Tremellomycetes	Agaricomycotina		1									1
	Cystofilobasidium infirmominiatum	XAP104-2	PP192728	Cystofilobasidium	Cystofilobasidiaceae	Cystofilobasidiales	Tremellomycetes	Agaricomycotina				1							1
	Filobasidium magnum	XAP13-1	PP192726	Filobasidium	Filobasidiaceae	Filobasidiales	Tremellomycetes	Agaricomycotina				2							2
	Holtermanniella takashimae	XAP115-3	PP192730	Holtermanniella		Holtermanniales	Tremellomycetes	Agaricomycotina				2							2
	Moniliella aeria	YD56P-1	PP192747	Moniliella	Moniliellaceae	Moniliellales	Moniliellomycetes	Ustilaginomycotina				1							1
	Moniliella casei	YCY564-2	PP192743	Moniliella	Moniliellaceae	Moniliellales	Moniliellomycetes	Ustilaginomycotina				1							1
	Moniliella dehoogii	YD66Y-3	PP192749	Moniliella	Moniliellaceae	Moniliellales	Moniliellomycetes	Ustilaginomycotina				1							1
	Moniliella megachiliensis	YCY563-5	PP192742	Moniliella	Moniliellaceae	Moniliellales	Moniliellomycetes	Ustilaginomycotina				1							1
	Moniliella pyrgileucina	YD66Y-4	PP192750	Moniliella	Moniliellaceae	Moniliellales	Moniliellomycetes	Ustilaginomycotina				2							2
	Papiliotrema laurentii	SA244Y-1	PP192719	Papiliotrema	Rhynchogastremaceae	Tremellales	Tremellomycetes	Agaricomycotina		2		1							3
	Parajaminaea abla sp. nov.	XY52Y-1	PP192736	Parajaminaea	Microstromatales incertae sedis	Microstromatales	Exobasidiomycetes	Ustilaginomycotina				1							1
	Rhodosporidiobolus ruineniae	YD95Y-2	PP192752	Rhodosporidiobolus	Sporidiobolaceae	Sporidiobolales	Microbotryomycetes	Pucciniomycotina		2									2
	Rhodotorula mucilaginosa	GDMP13-1	PP192696	Rhodotorula	Sporidiobolaceae	Sporidiobolales	Microbotryomycetes	Pucciniomycotina		2		5	1		1		1		10
	Rhynchogastrema complexa	YDY18-2	PP192753	Rhynchogastrema	Rhynchogastremataceae	Tremellales	Tremellomycetes	Agaricomycotina		1									1
	Trichosporon asahii	YKP25-2	PP192763	Trichosporon	Trichosporonaceae	Trichosporonales	Tremellomycetes	Agaricomycotina		2									2
	Trichosporon jiuqu sp. nov.	YKP25-1	PP192762	Trichosporon	Trichosporonaceae	Trichosporonales	Tremellomycetes	Agaricomycotina		2									2

## Sheet: Table S3
							Table S3. Comparisons of physiological and biochemical characters of the new species with their closely related species
					Yarrowia pseudoalimentaria	Yarrowia alimentaria	Characteristics		Blastobotrys guizhouensis sp. nov.	Blastobotrys persicus	Wickerhamiella shiruii sp. nov.	Wickerhamiella pararugosa	Wickerhamiella shivajii	Zygosaccharomyces bijieensis sp. nov.	Zygosaccharomyces rouxii	Parajaminaea alba sp. nov.	Parajaminaea phylloscopi	Trichosporon jiuqu sp. nov.	Trichosporon asahii	Trichosporon faecale	Trichosporon asteroides	Trichosporon insectorum	Trichosporon japonicum
Sugars fermentatin	D-glucose		−	−	−	−	Fermentation	D-Glucose	D	−	−	−	−	W	+	−	−	−	−	−	−	−	−
	D-galactose		−	−	−	−		D-Galactose	W	−	−	−	−	−	−	−	−	−	−	−	−	−	−
	sucrose		−	−	−	−		Sucrose	−	−	−	−	−	−	V	−	−	−	−	−	−	−	−
	maltose		−	−	−	−		Maltose	−	−	−	−	−	D	W/+	−	−	−	−	−	−	−	−
	lactose		−	−	−	−		Lactose	−	−	−	−	−	−	−	−	−	−	−	−	−	−	−
	raffinose		−	−	−	−		Raffinose	−	−	−	−	−	−	−	−	−	−	−	−	−	−	−
	trehalose		−	−	−	−		Trehalose	−	−	−	−	N	−	W/−	−	−	−	−	−	−	−	−
Carbon compounds assimilation	D-glucose		+	+	+	+	Assimilation of carbon compounds	D-Glucose	+	+	+	+	+	D	+	+	+	W/+	+	+	+	+	+
	D-galactose		D	S	D	W		D-Galactose	+	+	+	+	+	W	V	D	W/+	W/+	+	+	+	+	+
	L-sorbose		D	D	D	V		L-Sorbose	D	N	+	+	+	−	−	W	S	−	V	−	V	W	+
	sucrose		−	−	−	−		Sucrose	−	+	−	−	−	−	W/−	D	+	W/+	V	+	+	+	+
	maltose		−	−	−	−		Maltose	+	+	−	−	−	D	V	+	+	W/+	+	+	+	+	+
	cellobiose		W	−	W/−	−		Cellobiose	D	+	−	−	−	−	−	W	+	W/+	+	+	+	+	+
	trehalose		−	−	−	−		Trehalose	+	+	−	−	−	−	V	−	+	W/+	+	+	+	+	+
	lactose		−	−	−	−		Lactose	−	−	−	−	−	−	−	S	+	W/+	+	+	+	+	+
	melibiose		−	−	−	−		Melibiose	−	S/W	−	−	−	−	−	−	−	−	−	−	−	−	−
	raffinose		−	−	−	−		Raffinose	−	+	−	−	−	−	−	W	+	−	−	−	−	W/−	−
	melezitose		−	−	−	−		Melezitose	−	W	−	−	−	−	−	+	+	−	V	+	+	W	+
	inulin		W	−	W/−	−		Inulin	−	−	+	−	+	+	−	+	+	+	−	−	−	−	W
	starch soluble		−	−	−	−		Starch soluble	−	−	−	−	−	−	−	−	W	W/+	V	+	+	−	+
	D-xylose		−	−	−	−		D-Xylose	S	+	−	V	+	−	−	S	+	W/+	+	+	+	+	+
	L-arabinose		−	−	−	−		L-Arabinose	S	+	−	V	−	−	−	W	+	−	+	+	+	+	+
	D-arabinose		−	−	−	−		D-Arabinose	−	−	−	V	−	−	−	−	W	−	+	+	+	W/−	W
	D-ribose		D	S	D	+		D-Ribose	D	−	−	−	−	−	−	W	+	W/+	+	+	+	+	+
	L-rhamnose		−	−	−	−		L-Rhamnose	W	W	−	−	−	−	−	−	−	−	+	+	+	−	−
	D-glucosamine		−	−	−	−		D-Glucosamine	W	W	−	−	+	−	−	−	−	−	+	+	V	W	−
	methanol		−	−	−	N		Methanol	−	−	−	−	−	−	−	−	−	−	−	−	−	−	−
	ethanol		+	D	+	N		Ethanol	S	W	S	+	S	W	V	+	+	W/+	+	+	+	+	W
	glycerol		+	+	+	+		Glycerol	S	+	S/+	+	+	S	W/+	+	+	W/+	V	+	+	+	W
	erythritol		+	D	+	+		Erythritol	D	N	−	−	−	−	−	+	+	W/+	+	+	+	−	+
	ribitol		W	−	W/−	−		Ribitol	D	+	−	−	−	−	−	−	W/D	−	V	+	V	D/−	W
	galactitol		−	−	−	−		Galactitol	D	N	−	−	N	−	−	−	−	−	−	V	−	−	+
	D-mannitol		S	D	D	−		D-Mannitol	S	−	D	V	+	−	W/+	S	+	−	V	+	V	D/−	W
	D-glucitol/D-sorbitol		D	D	D	−		D-Glucitol/D-Sorbitol	D	N	+	V	+	−	V	W	+	−	V	+	V	−	+
	α-methyl-D-glucoside		−	−	−	−		α-Methyl-D-glucoside	−	N	−	−	−	−	−	W	+	W/+	+	+	+	N	W
	salicin		−	−	−	−		Salicin	S	W	−	−	−	−	−	−	W/−	W/+	+	+	V	D	+
	D-glucuronic acid		−	−	−	−		D-Glucuronic acid	−	N	−	−	−	−	N	−	−	−	+	+	+	N	W
	DL-lactic acid		W	W	W	+		DL-Lactic acid	−	W	S	S	+	−	−	−	S	W/+	V	+	+	−	+
	succinic acid		W	W	W	+		Succinic acid	−	−	S/+	+	+	−	−	−	+	−	+	+	+	+	+
	sodium citrate dihydrate		W	D	D	V		Sodium citrate dihydrate	−	−	−	−	−	−	−	−	−	W/−	+	+	+	N	+
	inositol		−	−	−	−		Inositol	W	+	−	−	−	−	−	−	−	−	V	+	+	+	−
	hexadecane		−	−	−	N		Hexadecane	−	W	−	−	−	−	−	−	N	−	N	N	N	N	−
	N-acetyl-D-glucosamine		W	+	W/+	−		N-acetyl-D-glucosamine	+	N	−	−	−	−	N	−	−	+	N	N	N	N	+
	xylitol		W	−	W/−	−		xylitol	W	N	+	V	+	−	N	+	W/+	−	V	+	+	W	−
Nitrogen compounds assimilation	potassium nitrate		−	−	−	−	Assimilation of nitrogen compounds	Potassium nitrate	−	−	−	−	−	−	−	S	+	−	−	−	−	−	−
	sodium nitrite		−	−	−	−		Sodium nitrite	−	−	−	−	−	−	N	−	D	−	V	−	−	−	−
	ethylamine hydrochloride		S	S	S	+		Ethylamine hydrochloride	W	+	W/−	+	N	W	N	−	−	W/+	+	+	+	V	+
	cadaverine dihydrochloride		D	S	D	+		Cadaverine dihydrochloride	W	+	D	+	N	W	N	−	−	W/+	+	+	+	+	+
	L-lysine		+	S	+	+		L-Lysine	W	+	D	+	+	W	N	W	W	W/+	+	+	+	+	+
	ammonium sulfate		D	S	D			Ammonium sulfate	S	N	+	N	N	W	N	D	N	W	N	N	N	N	+
Other tests	Vit-free		+	D	+	−	Other growth tests	Vitatin-free	W	N	W	−	+	+	−	D	V	−	−	−	−	V	−
	10%NaCl		W	S	W	−		10% NaCl	+	+	W	−	−	+	+	W	N	−	N	N	N	V	N
	50% glucose		+	+	+	N		50% glucose	+	+	W/+	−	N	+	+	+	W/+	−	V	+	V	V	−
	60% glucose		−	−	−	N		60% glucose	+	W	W/−	−	N	+	V	W	N	−	N	N	N	−	−
	urease activity		W	W	W	N		Urease activity	−	−	−	−	N	−	N	+	+	+	+	+	+	+	+
	Diazonium Blue B		−	−	−	N		Diazonium Blue B	−	−	−	−	N	−	N	+	−	+	+	+	+	+	+
	production of extracellular starch­like compounds		−	−	−	−		Starch formation	−	−	−	−	N	−	−	−	−	−	+	+	−	+	−
Temperature tolerance	30℃		−	−	−	−		30 ℃	+	+	+	+	+	+	+	+	+	+	+	+	+	+	+
	37℃		−	−	−	−		37 ℃	−	+	+	V	+	W	V	−	+	+	+	+	V	+	+
	40℃		−	−	−	−		40 ℃	−	+	W/+	−	+	−	−	−	W	W	V	+	V	+	+
								42 ℃	−	+	W	−	+	−	−	−	N	−	−	−	−	N	−
							Note: +, positive; −, negative; D, delayed positive; S, slow positive; W, weakly positive; V, various; N, not detected or not available.

## Sheet: Table S4
Table S4. The ITS and D1/D2 sequence data of all strains used in this study (The red color represents the strains isolated in this study.)
Number	Species	Genome	ITS	D1/D2	Location	Source
1	Blastobotrys adeninivorans NRRL Y-17692T	GCA_016162255.1	DQ898168	DQ442697	Netherlands	Soil
2	Blastobotrys allociferrii NBRC 10194T	GCA_045529695.1	LC158134	LC158143	Germany	Human
3	Blastobotrys americana NRRL Y-6844T	GCA_003705795.3	NR153635	NG055338	Unknown	Unknown
4	Blastobotrys arbuscula NRRL Y-17585T	GCA_030564365.1	NR175248	DQ442689	Finland	Indoor air
5	Blastobotrys aristatus CBS 521.75T	GCA_946409495.1	OL772656	DQ442686	Czech Republic	Moldy plaster
6	Blastobotrys attinorum CBS 9734T	GCA_030564265.1	NR153636	NG058625	Sao Paulo, Brazil	Fungal garden of nests of the leaf cutting ant (Atta sexdens)
7	Blastobotrys baotianmanensis NYNU 1581T	—	KU128710	KU128725	Henan, China	Gut of ground beetle (Pterostichus gebleri)
8	Blastobotrys bombycis CBS 15274T	—	NR176188	NG081353	Dharwad, India	Gut of silkworm (Bombyx mori)
9	Blastobotrys buckinghamii CBS 13900T	GCA_030579975.1	OL772658	KM408120	Michigan, America	Mushroom associated with American beech (Fagus grandfolia)
10	Blastobotrys capitulatus NRRL Y-17573T	GCA_030564325.1	NR175249	DQ442688	South Africa	Flower, decaying tissue of candelabra tree (Euphorbia ingens)
11	Blastobotrys chiropterorum NRRL Y-17071T	GCA_030570055.1	NR153637	NG055412	Columbia	Liver of bat (Mormoops megalophylla)
12	Blastobotrys davincii DAOMC 251468T	—	NR182462	NG148972	Ontario, Canada	House dust
13	Blastobotrys elegans NRRL Y-17572T	GCA_030564235.1	NR175250	NG055330	Finland	Indoor air
14	Blastobotrys farinosus CBS140.71T	—	OL772661	DQ442685	Netherlands	Hirneola auricula-judae
15	Blastobotrys fungorum CBS 259.70T	—	KX590837	KX590883	Germany	Old fomes fomentarius basidiome
16	Blastobotrys illinoisensis CBS 10339T	GCA_965113335.1	NR165957	NG042438	Illinois,America	Tree
17	Blastobotrys indianensis CBS 9600T	GCA_030558855.1	NR153638	NG055333	Indiana,America	White fungus associated with pine
18	Blastobotrys malaysiensis CBS 10336T	GCA_030558815.1	NR165958	NG042437	Malaysia	Cave soil
19	Blastobotrys meliponae CBS 14100T	—	KT448719	KR779215	Pernambuco, Brazil	Honey of the bee Melipona scutellaris
20	Blastobotrys mokoenaii NRRL Y-27120T	GCA_003705765.3	NR073348	NG055335	South Africa	Soil
21	Blastobotrys mucifer CBS 7409T	GCA_036871495.1	KY102217	KY106587	Manaus, Brazil	Liver of toad (Rhinella granulosa)
22	Blastobotrys muscicola NRRL Y-7993T	GCA_003705745.3	KY101755	DQ442680	Louisiana,America	Moss on fallen log
23	Blastobotrys navarrensis CBS 139.77T	—	OK623478	OK623486	Pampelona, Spain	Black pepper (Piper nigrum)
24	Blastobotrys nigropullescens CBS 17879T	—	OQ876814	OQ876819	Netherlands	Ancient Roman shipwreck
25	Blastobotrys niveus NRRL Y-17581T	GCA_030558825.1	OL772662	DQ442690	Germany	Municipal compost
26	Blastobotrys parvus CBS 6147T	GCA_030564285.1	NR153639	NG055334	Antarctic	Ocean Seawater
27	Blastobotrys peoriensis CBS 10340T	GCA_003705735.3	NR153640	NG055339	Illinois,America	Unidentified fungal growth on a rotted log
28	Blastobotrys persicus CBS 14259T	GCA_030585065.1	NR175251	NG088046	Ilam, Iran	Cave soil
29	Blastobotrys proliferans CBS 522.75T	GCA_003707485.3	NR077193	NG066350	Brazil	Mite-infested nut (Bertholletia excelsa)
30	Blastobotrys raffinosifermentans CBS 6800T	GCA_003705705.2	NR165959	NG055337	Unknown	Unknown
31	Blastobotrys robertii NRRL Y-27775T	GCA_030564385.1	KY101760	DQ839395	Wageningen, Netherlands	Rotten pine wood (Pinus sylvestris)
32	Blastobotrys serpentis CBS 10541T	GCA_003705695.2	NR153641	NG058704	Hyderabad, India	Trinket snake gut
33	Blastobotrys terrestris CBS 7379T	GCA_030674225.1	KY101762	DQ442683	Barberton, South Africa	Soil
34	Blastobotrys vanleenenianus CBS 14902T	GCA_030572835.1	MG986487	MG986492	Netherlands	Soil
35	Blastobotrys xishuangbannaensis NYNU 181030T	—	MK682811	MK682809	Yunnan, China	Rotting wood
36	Trichomonascus apis CBS 10922T	GCA_030557665.1	NR155939	NG055369	Hungary	Mouldy honeycomb
37	Trichomonascus ciferrii NRRL Y-10943T	GCA_030573635.1	NR111160	NG042436	Netherlands	Pig
38	Trichomonascus petasosporus NRRL YB-2092T	GCA_030580095.1	NR155940	NG055332	Missouri,America	White Oak (Quercus sp.)
39	Wickerhamiella domercqiae NRRL Y-6692T		DQ911463	NG055328	South Africa	Wine vat
40	Blastobotrys guizhouensis sp. nov. GZQ94Y-2T	SRR32832143	PQ373576	PP192707	Guizhou, China	Jiuqu
Number	Species	Genome	ITS	D1/D2	Location	Source	Maximum growth temperature (℃)
1	Starmerella bombicola NRRL Y-17069T		NR121483	NG042648	Pincher Creek, Alberta, Canada	Bombus sp.
2	Wickerhamiella allomyrinae CBS 13167T	GCA_030581455.1	NR160319	NG064357	Nanyan, Henan Province, China	The gut of Allomyrina dichotoma	37
3	Wickerhamiella alocasiicola CBS 10702T	GCA_022577715.1	NR137697	NG055368	Yanfeng County, Hainan Province, China	flower of Alocasia macrorrhiza	35
4	Wickerhamiella australiensis CBS 8456T	GCA_030579635.1	—	NG058435	south Queensland, Australia	Iponioeei sp. flower	37
5	Wickerhamiella azyma CBS 6826T	GCA_022577855.1	NR164371	NG055326	South Africa	Rupicolous lichen	37
6	Wickerhamiella azymoides CBS 10508T	GCA_030563245.1	NR164509	NG066174	Sergipe, Brazil	Ripe fruit of Eugenia uniflora	＜37
7	Wickerhamiella bidentis NBRC 115686T	—	LC710260	LC710252	Nishihara campus of University of the Ryukyus on Okinawa main island, Japan	Inflorescences of Bidens pilosa var. radiata	37
8	Wickerhamiella bombiphila CBS 9712T	GCA_030561035.1	—	NG055315	New Botanical Garden of Philipps University, Marburg, Germany	Proboscis of a Bombus terrestris queen	37
9	Wickerhamiella brachini NYNU 15885T	GCA_030565285.1	NR173256	NG079503	Qilin Lake Scenic Area in Nanyang, Henan Province, China	Gut of Brachinus scotomedes	35
10	Wickerhamiella cachassae CBS 12587T	ERR11532791	JQ780060	NG058436	distilleries in Minas Gerais state, Brazil	Sugarcane must	37
11	Wickerhamiella cacticola NRRL Y-27362T	GCA_003705615.1	NR160987	NG066349	Rio de Janeiro, Brazil	Flowers of columnar cactus (Cereus pernambucensis)	37
12	Wickerhamiella dianesei UWOPS 00-107.1T	GCA_022577725.1	AF313369	AF313369	Santa Rosa National Park, Guanacaste, Costa Rica	Adult of stingless bee Trigona fulviventris in Asteraceae flower	37
13	Wickerhamiella domercqiae NRRL Y-6692T	GCA_004125175.1	DQ911462	NG055328	Western Cape Province, South Africa	Surface of a wine vat	37
14	Wickerhamiella drosophilae CBS 8459T	ERR11532752	EU443387	NG057642	Hawaii	Ipomoea acuminata flower	＜37
15	Wickerhamiella dulcicola CBS 12588T	—	NR164520	JQ180255	Palmas, Tocantins, Brazil	Sugarcane must	37
16	Wickerhamiella fructicola CBS 12902T	ERR11532755	NR158998	NG059950	Pindamonhangaba municipal area of Sa˜o Paulo State, Brazil	Fruits of Hedychium coronarium	30
17	Wickerhamiella galacta CBS 6939T	GCA_003045245.1	—	U45820	Unknown	Cocoons of Formica rufa	＜37
18	Wickerhamiella goesii CBS 12419T	—	—	JN790617	Rio de Janeiro, Brazil	Leaf of sugar cane	37
19	Wickerhamiella hasegawae NBRC 102566T	GCA_030572535.1	KY102129	AB306510	Laem Tachee, Amphoe Yaring, Pattani Province, Thailand	Insect frass	36
20	Wickerhamiella infanticola CBS 7922T	GCA_030574435.1	NR155985	NG058278	Germany	Ear of an infant	37
21	Wickerhamiella jalapaonensis CBS 10935T	ERR11532750	—	NG058279	State Park of Jalapa˜o, Tocantins, Brazil	Flowers of Centropogon cornutus	37
22	Wickerhamiella kazuoi NBRC 102565T	GCA_030555755.1	—	AB306509	Laem Tachee, Amphoe Yaring, Pattani Province, Thailand	Insect frass	35
23	Wickerhamiella kiyanii CBS 12905T	—	NR164522	JX978398	Pindamonhangaba municipal area of Sa˜o Paulo State, Brazil	Flower of Siphocampylus sp.	28
24	Wickerhamiella koratensis PYCC 8908T	ERR12131686	LC601011	LC601007	Nakhon Ratchasima, Thailand	Fruiting body of Bjerkandera sp.	35
25	Wickerhamiella kurtzmanii UWOPS 00-192.1T	GCA_030572965.1	MF975533	AF313368	Santa Rosa National Park, Guanacaste, Costa Rica	Flower of Ipomoea batatoides	＜37
26	Wickerhamiella lachance MCC 9929T	—	PP109075	PP109071	Pune, Maharashtra, India	Nectar of flowers of Lantana camara	35
27	Wickerhamiella limtongiae PYCC 9022T	ERR12131687	MZ722996	MW753230	Bangkok, Thailand	Food waste	37
28	Wickerhamiella lipophila CBS 8458T	GCA_030582055.1	—	AF046040	Hawaii	Ipomoea acuminata flower	＜37
29	Wickerhamiella martinezcruziae CBS 16104T	ERR11532759	KM246829	KM246828	Copacabana Beach, Rio de Janeiro, Brazil	Beach sand	37
30	Wickerhamiella musiphila CBS 10697T	GCA_030558175.1	NR137695	NG055366	Wuzhi Mountain, Hainan Province, China	Flower of a banana tree	35
31	Wickerhamiella nakhonpathomensis PYCC 8914T	ERR11532749	NR185541	LC604625	Sanam Chandra Palace Campus, Nakhon Pathom province, Thailand	Fruiting body of a Coprinus species mushroom	37
32	Wickerhamiella natalensis CBS 14161T	—	KT792881	NG064390	South Africa	Nectar of Protea dracomontana	34
33	Wickerhamiella nectarea CBS 14162T	GCA_022577815.1	KT792876	NG064391	South Africa	Nectar of Protea dracomontana	32
34	Wickerhamiella occidentalis CBS 8452T	GCA_004125095.1	—	NG057641	Hawaii	Ipomoea acuminata flower	37
35	Wickerhamiella osmotolerans DMKU VGT1-14T	ERR11532761	NR172734	NG075243	Thailand	Grease trap	37
36	Wickerhamiella pagnoccae CBS 12178T	ERR12658472	NR164518	HQ593535	Formiga Falls, Brazil	Flowers of Heliconia psittacorum	37
37	Wickerhamiella pararugosa CBS 1010T	GCA_023628975.1	NR155986	NG055327	Unknown	Human feces	37
38	Wickerhamiella pararugosa CBS 1948	GCA_004125235.1	KY102321	KY106683	Unknown	Unknown
39	Wickerhamiella pararugosa CBS 7883	GCA_023629015.1	KY102325	KY106678	Unknown	Unknown
40	Wickerhamiella pararugosa CBS 7885	GCA_023628955.1	KY102324	KY106685	Unknown	Unknown
41	Wickerhamiella pararugosa CBS 9121	GCA_023628995.1	KY102323	KY106680	Unknown	Unknown
42	Wickerhamiella pararugosa CBS 9122		KY102327	KY106679	Unknown	Unknown
43	Wickerhamiella parazyma CBS 11563T	GCA_022577825.1	NR164511	NG066175	Kipuka Puaulu, Island of Hawaii	Drosophila floricola on Ipomoea indica	36
44	Wickerhamiella pterostichi NYNU 15896T	—	NR173257	NG079502	Qilin Lake Scenic Area in Nanyang, Henan Province, China	Gut of Pterostichus pterostichi	35
45	Wickerhamiella qilinensis NYNU 146103T	GCA_030556915.1	NR173251	NG079498	Qilin Lake Scenic Area in Nanyang, Henan Province, China	Gut of Pterostichus pterostichi	35
46	Wickerhamiella sergipiensis UFMG R188T	GCA_030563925.1	—	NG059907	State of Sergipe, Brazil	Frozen pulp of mangaba	35
47	Wickerhamiella shivajii DSW1.1		MK606539	MK606540	India	Distillery effluent
48	Wickerhamiella shivajii DSW1.4		MK713745	MK644614	India	Distillery effluent
49	Wickerhamiella shivajii CBS 15893T	GCA_030585105.1	NR164469	NG066345	Kolhapur, Maharashtra, India	Distillery unit effluent associated with the Warana sugar factory	43
50	Wickerhamiella siamensis CBS 13331T	GCA_030571815.1	NR155951	NG058438	Chaloem Phra Kiat district, Saraburi province, Thailand	Tissue of a sugar cane (Saccharum officinarum) leaf	37
51	Wickerhamiella slavikovae CBS 12417T	GCA_954870865.1	—	FJ463264	Rio de Janeiro, Brazil	Leaf of sugar cane	37
52	Wickerhamiella sorbophila CBS 6739T	GCA_002251995.2	NR155987	NG055325	Japan	Industrial waste water	39
53	Wickerhamiella spandovensis CBS 6875T	GCA_022577695.1	NR155988	KY106776	German	Pilsener Beer	37
54	Wickerhamiella tropicalis DMKU VGT1-19T		NR172735	NG075244	Thailand	Grease trap	30
55	Wickerhamiella vanderwaltii CBS 5524T	GCA_030582415.1	NR164372	NG058282	South Africa	Winery equipment	36
56	Wickerhamiella verensis CECT 12028T	ERR12422161	NR169892	EF141077	Spain	Subsoil water polluted with heavy lubricating oil	37
57	Wickerhamiella versatilis CBS 1752T	GCA_030867685.1	NR151812	NG055172	USA	Fermenting cucumber brines	＜37
58	Wickerhamiella shiruii sp. nov. V11-64		—	OP374079	Slovak	Cow-milk bryndza
59	Wickerhamiella shiruii sp. nov. AUMC 13713		MZ889112	—	Egypt	Fermented dairy products
60	Wickerhamiella shiruii sp. nov. AUMC 13734		MZ956735	—	Egypt	Fermented dairy products
61	Wickerhamiella shiruii sp. nov. BKCWB9		OP881444	PQ839644	Turkey	Raw milk
62	Wickerhamiella shiruii sp. nov. CBS 2275		—	AY536215	Holland	Rancid butter
63	Wickerhamiella shiruii sp. nov. Cd2		—	MH430518	Czech Republic	Semi-hard cheese
64	Wickerhamiella shiruii sp. nov. Cli6		OR734349	—	Iran	Unknown
65	Wickerhamiella shiruii sp. nov. CNRMA10.115		KP131801	—	Australia	Clinical source
66	Wickerhamiella shiruii sp. nov. LA118		—	MZ491088	Italy	Cheese
67	Wickerhamiella shiruii sp. nov. LA206		—	MZ491090	Italy	Cheese
68	Wickerhamiella shiruii sp. nov. NM 2b		—	EF152994	Mexico	Sour maize gruel
69	Wickerhamiella shiruii sp. nov. S3L3		—	MW587745	Algeria	Fermented butter
70	Wickerhamiella shiruii sp. nov. V11-62		OP363160	OP108605	Slovak	Cow-milk bryndza
71	Wickerhamiella shiruii sp. nov. V11-63NL		—	OP108606	Slovak	Cow-milk bryndza
72	Wickerhamiella shiruii sp. nov. V11-70		—	OP108618	Slovak	Cow-milk bryndza
73	Wickerhamiella shiruii sp. nov. V12-75		—	OP108631	Slovak	Cow-milk bryndza
74	Wickerhamiella shiruii sp. nov. VTT C-04522		—	DQ377637	Finland	Industrial malting ecosystem
75	Wickerhamiella shiruii sp. nov. JLY21-1T	SRR32832142	PQ373577	PP192712	Yanbian Korean Autonomous Prefecture, Jilin, China	Korean nationality rice wine	42
Number	Species	Genome	ITS	D1/D2	Location	Source
1	Jaminaea angkorensis CBS 10918T	—	NR155226	NG058308	Angkor World Heritage Site, Cambodia	Decaying leaves
2	Jaminaea lanaiensis CBS 10858T	—	KY105576	KY109812	Armidale, New South Wales, Australia	Surfaces of leaves of Banksia collina
3	Jaminaea lantanae CGMCC 2.3529T	—	MN901709	MN901709	Haikou country, Hainan province, China	Leaf of Lantana camara
4	Jaminaea pallidilutea IBRC-M 30284T	—	KY446898	KY446897	Qeshm Island, Iran	Healthy plant leaves of Avicennia marina
5	Jaminaea rosea CBS 14051T	GCA_003144245.1	NR148082	NG060328	Florida, USA	Leaf phylloplane infected by the rust fungus Coleosporium plumeriae
6	Microstroma album RB2072	—	DQ317624	AF352052	Unknown	Unknown
7	Microstroma bacarum EPV606K10	GCA_040368945.1	OR123539	OR123664	UK	Edible berries
8	Parajaminaea albiziae CMW36935	—	KP322982	KP322982	Unknown	Unknown
9	Parajaminaea phylloscopi CBS 14087T	—	NR146244	NG060121	Ustica, Sicily, Italy	Trans-Saharan migratory bird
10	Pseudomicrostroma glucosiphilum CBS 14053T	GCA_003144135.1	NR148081	NG070388	Germany	Air in a private house
11	Pseudomicrostroma juglandis EPV603K6	—	OR123543	OR123669	Unknown	Unknown
12	Pseudomicrostroma phylloplanum CBS 8073T	GCA_039545275.1	NR165979	KY108550	Armidale, New South Wales, Australia	Surfaces of leaves of Banksia collina
13	Quambalaria coyrecup WAC12950	—	DQ823429	DQ823447	Western Australia	Corymbia calophylla
14	Quambalaria cyanescens CBS 357.73T	—	NR111202	NG042416	Netherlands	Human skin
15	Quambalaria eucalypti CBS 118844T	GCA_004016185.1	NR111214	NG042417	Northern Natal, South Africa	Eucalyptus grandis
16	Quambalaria fabacearum URM 7756T	—	NR160341	MG253665	Brazil	Mimosa tenuiflora
17	Quambalaria pitereka DAR 19773T	—	NR111242	NG060071	Unknown	Unknown
18	Quambalaria rugosae CBS 145601T	—	NR165610	MN162212	Kangaroo Island, Australia	Eucalyptus rugosa
19	Quambalaria simpsonii CBS 124772T	—	NR156526	NG070615	Edith Falls, Australia	Eucalyptus tintinnans
20	Quambalaria tasmaniae CBS 145602T	—	NR165611	MN162213	Tasmania, Australia	Eucalyptus sp.
21	Robbauera albescens CBS 608.83T	—	NR138401	NG057707	Cincinnati, Ohio, USA	Sewage
22	Sympodiomycopsis europaea CBS 15470T	—	MN901717	MN901717	Germany	Leaf
23	Sympodiomycopsis kandeliae BCRC 23165T	—	NR155776	NG059926	Singfen Wetland, Hsinchu, Taiwan, China	Flowers of Kandelia candel
24	Sympodiomycopsis paphiopedili CBS 7429T	GCA_040372285.1	NR111215	NG042377	Japan	Nectar of Paphiopedilum primurinum
25	Sympodiomycopsis yantaiensis CBS 12813T	—	NR155785	NG059954	Yantai, Shandong province, east China	Insect frass
26	Volvocisporium triumfetticola RB2070T	—	DQ317637	AF352053	Unknown	Unknown
27	Parajaminaea alba sp. nov. 8A1	—	AM946763	AM946764	Rawatbhata, India	Plant
28	Parajaminaea alba sp. nov. XY52Y-1T	SRR32832141	PQ373579	PP192736	Xinyuan County, Ili Kazakh Autonomous Prefecture, Xinjiang Uygur Autonomous Region, China	Yogurt
Number	Species	Genome	ITS	D1/D2	Location	Source
1	Apiotrichum lignicola CBS 219.34T	—	NR154666	NG058542	Sweden	Wood pulp
2	Cutaneotrichosporon cyanovorans CBS 11948T	GCA_002335625.1	NR073357	NG058819	South Africa	Cyanide-contaminated soil
3	Trichosporon aquatile CBS 5973T	ERR2799357	NR155872	NG058417	America	Lake Michigan
4	Trichosporon asahii CBS 2479T	GCA_000293215.1	NR073341	NG055732	Fukuoka, Japan	Nail of a psoriasis patient
5	Trichosporon asteroides CBS 2481T	SRR1518395	NR073241	NG055718	Canton of Berne, Switzerland	Human skin
6	Trichosporon austroamericanum CBS H-24937T	—	PP192021	PP508390	Brazilian	Urine of kidney transplant recipient
7	Trichosporon caseorum CBS 9052T	—	NR073333	NG058418	Austria	Cheeses
8	Trichosporon coremiiforme CBS 2482T	GCA_039545355.1	NR073249	NG057654	Costa Rica	Lesion on the head of a farmer
9	Trichosporon dohaense CBS 10761T	—	FJ228475	FJ228471	Doha, Qatar	Infected skin (tinea pedis)
10	Trichosporon faecale CBS 4828T	GCA_039545375.1	NR073242	NG068964	Unknown	Human faeces
11	Trichosporon inkin CBS 5585T	GCA_040365635.1	NR073243	NG056271	Unknown	Human skin with tinea cruris
12	Trichosporon insectorum ATCC MYA-4361T	—	NR111353	NG042467	Brazil	Gut of insects
13	Trichosporon japonicum CBS 8641T	—	NR073263	NG055720	Japan	Air
14	Trichosporon lactis CBS 9051T	—	NR073334	NG058421	Austria	Cheeses
15	Trichosporon ovoides CBS 7556T	GCA_040368805.1	NR073254	AB189942	Santiago de Compostela, Spain	Hair of a white piedra patient
16	Trichosporon jiuqu sp. nov. YKP15-1T	SRR32832140	PQ363654	PQ363674	Kunming, Yunnan Province, China	Li nationality jiuqu
17	Trichosporon jiuqu sp. nov. YKP25-1	—	PQ373575	PP192762	Kunming, Yunnan Province, China	Li nationality jiuqu
1	Naumovozyma dairenensis CBS 421T		NR165980	NG042624	Unknown	Unknown
2	Torulaspora quercuum CBS 11403T		NR137029	NG058415	Jilin, China	Leaf of Quercus sp.
3	Zygosaccharomyces bailii ATCC 58445T	GCA_949129075.1	NR165950	NG055054	Asia	Unknown
4	Zygosaccharomyces bisporus CBS 702T	GCA_003707595.2	NR138188	NG058447	Asia	Unknown
5	Zygosaccharomyces favi NCAIM Y.01994T	—	KM387577	JF830782	Hungary	Bee bread
6	Zygosaccharomyces gambellarensis CBS 12191T	GCA_030571545.1	NR138240	JN874489	Veneto region, Italy	Vin Santo of Gambellara, a sweet white wine
7	Zygosaccharomyces kombuchaensis NRRL YB-4811T	GCA_003705955.2	NR137658	NG055020	Russia	Kombucha tea
8	Zygosaccharomyces lentus CBS 8574T	GCA_030568175.1	NR156001	NG058448	UK	Orange juice
9	Zygosaccharomyces machadoi CBS 10264T	—	—	AF432228	Minas Gerais, Brazil	Garbage pellet of the stingless bee Tetragonisca angustula
10	Zygosaccharomyces mellis NRRL Y-12628T	GCA_007556495.1	AY046190	U72164	USA	Honey
11	Zygosaccharomyces osmophilus ATCC 22027LT	SRR10341480	—	AJ557254	Mozambique	Sugar
12	Zygosaccharomyces parabailii ATCC 56075T	GCA_001984395.2	JX458094	JX458113	Unknown	Fermentation
13	Zygosaccharomyces pseudobailii ATCC 56074T	GCA_949129085.1	JX458109	JX458128	Japan	Worcestershire sauce
14	Zygosaccharomyces rouxii CBS 732T	GCA_000026365.1	NR165940	NG055018	Italy	Grape must
15	Zygosaccharomyces sapae CBS 12607T	GCA_900465325.1	AM279696	AJ966342	Italy	Traditional balsamic vinegars
16	Zygosaccharomyces seidelii SZ123-FG-HT	—	MK791270	MK393753	Maldives	flowers
17	Zygosaccharomyces siamensis ATCC 12572T	GCA_040365395.1	KC881076	KC881059	Chantaburi, Thailand	Raw honey of the European honeybee
18	Zygosaccharomyces bijieensis sp. nov. GBY424-2T		PQ373578	PP192694	Nayong County, Bijie City, Guizhou Province, China	Wheat sauce
1	Candida hispaniensis CBS 9996T	GCA_900535975.1	AM279259	AY789654	Spain	A larva of Spondylus buprestoides collected in a conifer forest
2	Candida incommunis NRRL Y-17085T	GCA_003706695.3	NR077184	NG075191	Japan	Grape must
3	Nadsonia commutata CBS 6640T	GCA_030563525.1	NR154249	NG055213	East Falkland Island (South Atlantic Ocean)	Field soil
4	Yarrowia alimentaria 13Fa		MH481706	MH481706	India	Cryoconites of Hamtah glacier
5	Yarrowia alimentaria CBS 10151T	GCA_900518985.1	NR151793	AM268481	Norway	Cured ham
6	Yarrowia alimentaria D3978		AM491365	AM491364	UK	Unknown
7	Yarrowia brassicae NYNU 17218T	GCA_030585005.1	MF136067	MF136065	Henan, China	Chinese sauerkraut
8	Yarrowia bubula CBS 12934T	GCA_900519075.1	KY105958	JN256212	Hungary	Beef
9	Yarrowia deformans CBS 2071T	GCA_900519085.1	AM279254	EF405984	Australia	Fingernail
10	Yarrowia divulgata CBS 11013T	GCA_900519045.1	KY105964	EU194451	Denmark	Bacon processing plant
11	Yarrowia galli CBS 9722T	GCA_900519055.1	FM178330	AY116080	USA	Chicken liver
12	Yarrowia hollandica CBS 4855T	GCA_900519065.1	NR151802	AM268482	Netherlands	Cow
13	Yarrowia keelungensis CBS 11062T	GCA_001600195.1	EF621566	EF621561	Taiwan, China	Sea-surface microlayer
14	Yarrowia lipolytica CBS 6124T	GCA_001761485.1	AM279233	AM268450	USA	Milled corn (maize) fiber tailings
15	Yarrowia oslonensis CBS 10146T	GCA_900519015.1	AM279265	AM268477	Norway	Yoghurt
16	Yarrowia parophonii CBS 12427T	—	JQ026371	JQ026370	Bulgaria	The gut of Parophonus hirsutulus (Carabidae)
17	Yarrowia phangngensis CBS 10407T	GCA_900519005.1	NR111357	AB304772	Thailand	Water in a mangrove forest
18	Yarrowia porcina CBS 12935T	GCA_900519025.1	KF649296	KF649289	Hungary	Minced pork
19	Yarrowia yakushimensis CBS 10254T	GCA_900518995.1	AM279262	AM268474	Japan	Gut of a termite (Hodotermopsis sjostedti)
20	Yarrowia pseudoalimentaria sp. nov. CBS 10149		AM279268	AM268480	Norway	Yoghurt
21	Yarrowia pseudoalimentaria sp. nov. UCDFST 77-17		MH595235	MH594989	USA	Unknown
22	Yarrowia pseudoalimentaria sp. nov. D2-12		—	EU194450	Denmark	Meat products
23	Yarrowia pseudoalimentaria sp. nov. DMKU-MT1-3		—	OK331464	Thailand	Unknown
24	Yarrowia pseudoalimentaria sp. nov. EXF-11765		—	MW049166	Slovenia	Domestic refrigerators
25	Yarrowia pseudoalimentaria sp. nov. GSZ31Y-2		PV248682	PV248681	Sunan Yugur Autonomous County, Zhangye City, Gansu, China	Cream
26	Yarrowia pseudoalimentaria sp. nov. XY32P-4T		PV248683	PP192735	Xinyuan County, Ili Kazakh Autonomous Prefecture, Xinjiang Uygur Autonomous Region, China	Boza

## Sheet: Table S5
Table S5. Whole-genome average nucleotide identity (ANI) values. (ANI values exceeding 95% are marked in red.)
No.	Species	1	2	3	4	5	6	7	8	9	10	11	12	13	14	15	16	17	18	19	20	21	22	23	24	25	26	27	28	29	30	31	32	33	34	35	36	37	38	39	40	41	42	43	44	45
1	Wickerhamiella pararugosa PH4012	1
2	Wickerhamiella brachini	0.835327	1
3	Wickerhamiella kurtzmanii	0.838526	0.842359	1
4	Wickerhamiella alocasiicola	0.842757	0.839987	0.840406	1
5	Wickerhamiella australiensis	0.84052	0.839091	0.84051	0.851457	1
6	Wickerhamiella parazyma	0.837608	0.831917	0.832922	0.850483	0.846698	1
7	Wickerhamiella allomyrinae	0.835177	0.842986	0.84624	0.844778	0.847365	0.830938	1
8	Wickerhamiella limtongiae	0.838264	0.85708	0.851796	0.844076	0.845626	0.845595	0.862697	1
9	Wickerhamiella drosophilae	0.84478	0.837675	0.841358	0.848386	0.853985	0.847583	0.845842	0.845905	1
10	Wickerhamiella pararugosa PK2204	0.998299	0.83457	0.839621	0.841879	0.840565	0.837071	0.835106	0.838394	0.843874	1
11	Wickerhamiella cacticola	0.841878	0.832109	0.841475	0.849626	0.850542	0.845103	0.844106	0.843482	0.85441	0.841781	1
12	Wickerhamiella jalapaonensis	0.840849	0.83968	0.845282	0.853029	0.860742	0.843493	0.84708	0.841989	0.854844	0.84086	0.853143	1
13	Wickerhamiella kazuoi	0.827679	0.838598	0.838623	0.830481	0.844817	0.829562	0.840522	0.856703	0.839635	0.82823	0.830136	0.831787	1
14	Wickerhamiella sorbophila	0.824955	0.829512	0.82159	0.82087	0.817196	0.823298	0.815034	0.828027	0.824433	0.824778	0.834186	0.821251	0.797208	1
15	Wickerhamiella pararugosa PX1910	0.997669	0.835429	0.838609	0.841673	0.84086	0.837161	0.834794	0.837586	0.843504	0.997657	0.840762	0.84045	0.827612	0.824884	1
16	Wickerhamiella spandovensis	0.834611	0.855499	0.845442	0.839514	0.839082	0.827656	0.842789	0.856542	0.837024	0.834872	0.837531	0.841201	0.84401	0.820159	0.835233	1
17	Wickerhamiella vanderwaltii	0.847697	0.839881	0.845217	0.854848	0.854738	0.86366	0.852463	0.83591	0.855941	0.847187	0.855132	0.862992	0.853044	0.823833	0.84931	0.852511	1
18	Wickerhamiella shiruii	0.955198	0.839414	0.841158	0.842683	0.838913	0.840654	0.839242	0.840369	0.841457	0.954995	0.844545	0.837195	0.829068	0.825093	0.955207	0.834541	0.846399	1
19	Wickerhamiella hasegawae	0.837927	0.845458	0.83777	0.840997	0.842739	0.836341	0.846684	0.851259	0.834745	0.838337	0.837824	0.835386	0.845047	0.819559	0.838071	0.844667	0.840462	0.83874	1
20	Wickerhamiella pararugosa NRRL Y17089	0.997759	0.83558	0.839396	0.842494	0.843936	0.838528	0.838474	0.838416	0.844597	0.99754	0.842531	0.840949	0.831749	0.826201	0.997187	0.836933	0.849339	0.954976	0.838856	1
21	Wickerhamiella cachassae	0.840231	0.835768	0.835792	0.849381	0.850683	0.838459	0.896948	0.844661	0.845872	0.840233	0.850841	0.845776	0.826607	0.815349	0.840423	0.830578	0.859709	0.838801	0.839987	0.840828	1
22	Wickerhamiella pararugosa PH2204	0.998346	0.83457	0.839518	0.84188	0.84061	0.837033	0.835564	0.838373	0.843932	0.999903	0.840776	0.840124	0.827776	0.824884	0.997619	0.834595	0.846716	0.95507	0.837863	0.997518	0.839637	1
23	Wickerhamiella verensis	0.84594	0.85621	0.835852	0.835692	0.840713	0.83633	0.850573	0.835771	0.840792	0.846132	0.844196	0.839543	0.844679	0.823229	0.845629	0.846054	0.83534	0.848132	0.844091	0.845991	0.838214	0.84603	1
24	Wickerhamiella domercqiae	0.844429	0.865027	0.852309	0.849222	0.868716	0.847713	0.865109	0.85832	0.835995	0.844389	0.843455	0.851303	0.859141	0.813531	0.848871	0.856097	0.846377	0.841675	0.856029	0.850186	0.856719	0.844165	0.85436	1
25	Wickerhamiella nakhonpathomensis	0.841861	0.837246	0.838272	0.849188	0.853001	0.857538	0.857143	0.841055	0.854973	0.84276	0.852829	0.859427	0.841991	0.821346	0.843717	0.842738	0.853993	0.842456	0.841738	0.843127	0.856729	0.842516	0.839122	0.841339	1
26	Wickerhamiella lipophila	0.843718	0.840892	0.84235	0.849296	0.848131	0.852218	0.855937	0.841541	0.851668	0.843651	0.850996	0.855009	0.836702	0.824161	0.843087	0.836623	0.854851	0.843931	0.840616	0.844974	0.847515	0.843698	0.845991	0.847977	0.851783	1
27	Wickerhamiella azyma	0.843037	0.831841	0.839374	0.85138	0.844437	0.84519	0.832177	0.844143	0.845351	0.842531	0.843206	0.847088	0.835315	0.805516	0.842604	0.830552	0.856228	0.839572	0.837413	0.844135	0.836871	0.842662	0.839046	0.854637	0.854438	0.845926	1
28	Wickerhamiella musiphila	0.842904	0.851694	0.842199	0.846121	0.855884	0.839228	0.85192	0.870498	0.846744	0.843032	0.835739	0.843515	0.847722	0.82	0.842821	0.845426	0.847222	0.84034	0.851379	0.843225	0.836601	0.843206	0.858394	0.867511	0.845218	0.843236	0.840758	1
29	Wickerhamiella koratensis	0.83731	0.844734	0.838536	0.834498	0.84937	0.832926	0.840342	0.858734	0.835202	0.837924	0.832103	0.836275	0.846564	0.826194	0.837755	0.842165	0.840803	0.833497	0.848843	0.837821	0.836644	0.837692	0.849466	0.8598	0.836622	0.834349	0.834506	0.854097	1
30	Wickerhamiella azymoides	0.831558	0.830995	0.831725	0.844548	0.848867	0.847406	0.824381	0.844467	0.842951	0.832734	0.840695	0.843158	0.830136	0.825463	0.832383	0.828221	0.857224	0.832578	0.83244	0.833465	0.835523	0.832492	0.837152	0.851762	0.852458	0.849251	0.858097	0.834087	0.831118	1
31	Wickerhamiella bombiphila	0.833627	0.839382	0.856225	0.837799	0.83559	0.827779	0.84856	0.857727	0.840876	0.835549	0.839941	0.845149	0.846697	0.811071	0.833627	0.841885	0.83758	0.836611	0.843713	0.836325	0.841582	0.835068	0.843587	0.851711	0.842431	0.843786	0.840685	0.846497	0.845246	0.832598	1
32	Wickerhamiella shivajii	0.924308	0.837886	0.831053	0.837979	0.839711	0.833611	0.833997	0.84229	0.839704	0.924312	0.842351	0.837899	0.828042	0.829087	0.924381	0.832906	0.844054	0.921825	0.832683	0.924596	0.833448	0.924256	0.843139	0.846406	0.840133	0.846476	0.837324	0.843258	0.83649	0.833959	0.838639	1
33	Wickerhamiella dianesei	0.837911	0.841968	0.85589	0.848795	0.841922	0.831949	0.838287	0.850285	0.841961	0.837924	0.833919	0.837909	0.837136	0.814971	0.838915	0.840103	0.849877	0.834835	0.842172	0.837601	0.832317	0.838058	0.845043	0.859552	0.853063	0.833767	0.835113	0.842819	0.847567	0.8289	0.849559	0.838202	1
34	Wickerhamiella galacta	0.835863	0.850783	0.851014	0.848427	0.859519	0.832992	0.848798	0.860877	0.843407	0.836372	0.851862	0.84664	0.846221	0.828184	0.839144	0.848226	0.845477	0.834425	0.853413	0.838486	0.838661	0.836299	0.84875	0.869125	0.855739	0.859903	0.838201	0.858478	0.853039	0.831581	0.843116	0.831065	0.847763	1
35	Wickerhamiella occidentalis	0.842926	0.841409	0.848648	0.853599	0.849965	0.852557	0.855197	0.851069	0.854047	0.843469	0.850531	0.860121	0.841015	0.823497	0.843036	0.84733	0.860419	0.845526	0.845919	0.843338	0.855355	0.843361	0.844335	0.853719	0.854452	0.850935	0.849571	0.84286	0.836558	0.843426	0.836141	0.839408	0.849135	0.861361	1
36	Wickerhamiella martinezcruziae	0.839026	0.854843	0.847292	0.842646	0.844997	0.843691	0.855286	0.867238	0.846366	0.839219	0.841119	0.842192	0.843924	0.826795	0.840441	0.854193	0.850979	0.840818	0.848504	0.840599	0.841853	0.839132	0.859548	0.857292	0.840972	0.840368	0.841886	0.857722	0.854947	0.840079	0.844238	0.839076	0.848039	0.850804	0.845304	1
37	Wickerhamiella pagnoccae	0.847387	0.836267	0.849722	0.853553	0.859511	0.856658	0.847643	0.843971	0.853366	0.846925	0.856869	0.844068	0.838751	0.819005	0.848006	0.850873	0.854458	0.847099	0.844292	0.847514	0.852853	0.846318	0.842939	0.85608	0.851437	0.854186	0.84915	0.849088	0.842119	0.852805	0.850657	0.846089	0.847783	0.864633	0.855069	0.843426	1
38	Wickerhamiella fructicola	0.840874	0.848684	0.845505	0.84489	0.847349	0.833791	0.851812	0.856887	0.844592	0.840784	0.843042	0.848055	0.849315	0.81031	0.841303	0.844996	0.854474	0.841133	0.847794	0.84068	0.841219	0.840739	0.846993	0.85852	0.851505	0.839979	0.840886	0.867139	0.852149	0.834796	0.846012	0.840815	0.846645	0.854173	0.847403	0.850017	0.849946	1
39	Wickerhamiella versatilis	0.833593	0.850437	0.843698	0.837206	0.840121	0.835513	0.85243	0.841721	0.845164	0.833493	0.851756	0.838006	0.850495	0.831198	0.833299	0.847938	0.844653	0.833423	0.846669	0.836126	0.84056	0.833476	0.840182	0.853617	0.850672	0.834909	0.841513	0.846201	0.838952	0.836312	0.860077	0.830886	0.852623	0.85391	0.854012	0.842608	0.867504	0.851659	1
40	Wickerhamiella nectarea	0.836806	0.830247	0.83308	0.846102	0.850672	0.848031	0.826567	0.841466	0.847763	0.837008	0.845218	0.843801	0.829906	0.826105	0.837864	0.830779	0.853625	0.836375	0.830074	0.838953	0.837536	0.836939	0.836228	0.847207	0.857579	0.850933	0.845217	0.836546	0.831273	0.846574	0.82653	0.83691	0.829013	0.833104	0.847178	0.842087	0.850173	0.836178	0.832146	1
41	Wickerhamiella qilinensis	0.832201	0.844382	0.840288	0.842851	0.844602	0.833971	0.845269	0.855233	0.836618	0.832471	0.848786	0.837007	0.85088	0.822949	0.832337	0.84032	0.853329	0.82879	0.846852	0.83579	0.833908	0.831856	0.843129	0.871786	0.844175	0.846869	0.834327	0.84746	0.847707	0.8311	0.842301	0.832343	0.834835	0.842838	0.841385	0.848055	0.844739	0.844022	0.851519	0.832755	1
42	Wickerhamiella siamensis	0.844765	0.854425	0.840283	0.838465	0.842816	0.836283	0.861356	0.869528	0.840336	0.844979	0.843759	0.840499	0.840167	0.831426	0.845523	0.851385	0.839926	0.843538	0.850214	0.846771	0.840991	0.845397	0.858261	0.87792	0.840499	0.841286	0.835129	0.861652	0.849608	0.840066	0.852932	0.847104	0.844146	0.857647	0.842685	0.857198	0.842932	0.849334	0.836485	0.836891	0.850195	1
43	Wickerhamiella slavikovae	0.838568	0.844738	0.840042	0.834987	0.842081	0.831425	0.856329	0.855767	0.836724	0.838615	0.834253	0.837768	0.84092	0.826014	0.83838	0.844619	0.836556	0.838748	0.847853	0.838522	0.844653	0.838398	0.849751	0.86772	0.833121	0.837904	0.827635	0.851444	0.850398	0.828971	0.841685	0.838851	0.840725	0.855512	0.834829	0.85181	0.834483	0.850861	0.841986	0.834634	0.851027	0.894505	1
44	Wickerhamiella sergipiensis	0.833996	0.856651	0.839857	0.835773	0.835497	0.824333	0.842333	0.865651	0.832346	0.835307	0.83311	0.833525	0.837171	0.821953	0.833628	0.859274	0.842556	0.833202	0.842422	0.834754	0.828205	0.834592	0.843917	0.868963	0.840893	0.83896	0.825562	0.845789	0.843522	0.829524	0.837624	0.831766	0.83545	0.842172	0.836211	0.849773	0.838858	0.844876	0.844514	0.827837	0.843316	0.851582	0.835776	1
45	Wickerhamiella osmotolerans	0.834664	0.847792	0.840645	0.83852	0.848707	0.830239	0.841007	0.869501	0.841209	0.83548	0.84068	0.835454	0.834559	0.832787	0.834482	0.840204	0.843523	0.836611	0.845568	0.83546	0.830843	0.835765	0.856542	0.857643	0.848693	0.838948	0.832911	0.848591	0.843861	0.831014	0.852173	0.832175	0.840267	0.841198	0.844502	0.860602	0.846347	0.847808	0.846837	0.835093	0.84133	0.854425	0.843358	0.836282	1
No.	Species	1	2	3	4	5	6	7	8	9	10	11	12	13	14	15	16	17	18	19	20	21	22	23	24	25	26	27	28	29	30
1	Blastobotrys malaysiensis	1
2	Blastobotrys attinorum	0.845265	1
3	Blastobotrys guizhouensis	0.871041	0.857143	1
4	Trichomonascus ciferrii	0.835219	0.879233	0.855684	1
5	Blastobotrys peoriensis	0.844519	0.865946	0.89284	0.838076	1
6	Blastobotrys capitulatus	0.953641	0.905339	0.822674	0.981432	0.938017	1
7	Trichomonascus petasosporus	0.839146	0.845549	0.878534	0.831434	0.838407	0.930163	1
8	Blastobotrys vanleenenianus	0.847905	0.868444	0.868575	0.842798	0.842872	0.938182	0.846656	1
9	Blastobotrys robertii	0.843344	0.85032	0.900587	0.835622	0.858083	0.941796	0.839553	0.844436	1
10	Blastobotrys serpentis	0.853173	0.860617	0.859713	0.85297	0.872793	0.896898	0.846704	0.869503	0.822082	1
11	Blastobotrys adeninivorans	0.840033	0.877517	0.873644	0.855957	0.849086	0.952099	0.845119	0.841909	0.828348	0.886778	1
12	Blastobotrys niveus	0.869029	0.856344	0.868938	0.853739	0.917107	0.856256	0.846073	0.874996	0.828599	0.848293	0.876192	1
13	Blastobotrys indianensis	0.846727	0.846236	0.860313	0.831339	0.844325	0.939523	0.847643	0.846764	0.834294	0.838844	0.859139	0.847063	1
14	Blastobotrys terrestris	0.840303	0.87304	0.855296	0.860772	0.882554	0.87041	0.843431	0.840846	0.820417	0.853658	0.886937	0.856085	0.858684	1
15	Blastobotrys muscicola	0.842107	0.860088	0.883146	0.835054	0.842575	0.94024	0.843452	0.843913	0.863497	0.853966	0.840112	0.866308	0.844456	0.852943	1
16	Blastobotrys chiropterorum	0.843094	0.869532	0.865011	0.855077	0.872329	0.967676	0.834999	0.848346	0.828548	0.851692	0.872208	0.852997	0.838341	0.848345	0.834956	1
17	Blastobotrys elegans	0.837383	0.863929	0.878493	0.89193	0.901791	0.921621	0.836188	0.872886	0.813213	0.864606	0.879983	0.848944	0.840239	0.888286	0.846253	0.870495	1
18	Blastobotrys allociferrii	0.834119	0.84585	0.853475	0.872366	0.837016	0.927454	0.830316	0.841391	0.830555	0.849505	0.843734	0.842961	0.829964	0.847364	0.83021	0.852075	0.850822	1
19	Trichomonascus apis	0.836266	0.847965	0.830374	0.829136	0.904774	0.835125	0.83817	0.852463	0.828523	0.837558	0.928162	0.844328	0.839111	0.835264	0.843429	0.832037	0.838026	0.8196	1
20	Blastobotrys mucifer	0.846989	0.853017	0.845015	0.84894	0.862615	0.916639	0.838376	0.846656	0.838432	0.844064	0.860734	0.843478	0.836987	0.84987	0.843988	0.847943	0.860437	0.853612	0.838185	1
21	Blastobotrys persicus	0.845621	0.879274	0.866574	0.846973	0.856918	0.94468	0.845966	0.852121	0.828586	0.856792	0.862261	0.868137	0.843476	0.854728	0.842766	0.858912	0.892327	0.843794	0.838414	0.843269	1
22	Blastobotrys parvus	0.845336	0.853314	0.856017	0.81534	0.857777	0.870089	0.843318	0.848073	0.824786	0.839128	0.888457	0.848593	0.843505	0.856696	0.840484	0.840516	0.842571	0.818325	0.842736	0.838	0.83902	1
23	Blastobotrys raffinosifermentans	0.839014	0.869015	0.884858	0.836813	0.848598	0.937662	0.843614	0.837712	0.830626	0.884387	0.981718	0.924815	0.857622	0.868633	0.833938	0.861156	0.912751	0.836801	0.924895	0.857628	0.857777	0.883333	1
24	Blastobotrys proliferans	0.845547	0.847141	0.850838	0.821322	0.880207	0.855472	0.83857	0.84304	0.824032	0.831799	0.887877	0.849296	0.840458	0.83658	0.830751	0.830327	0.843584	0.815431	0.840996	0.833162	0.839751	0.844131	0.885661	1
25	Blastobotrys illinoisensis	0.851504	0.874031	0.859253	0.838138	0.848318	0.941873	0.844899	0.849098	0.844265	0.87093	0.839728	0.868175	0.845257	0.84013	0.84249	0.842612	0.863824	0.837468	0.852784	0.843364	0.845697	0.848944	0.835245	0.851912	1
26	Blastobotrys arbuscula	0.888164	0.855933	0.842007	0.933723	0.933096	0.838766	0.867829	0.90944	0.80597	0.87887	0.954183	0.847703	0.854888	0.890644	0.879679	0.913388	0.86373	0.815501	0.833606	0.90306	0.91689	0.846005	0.943855	0.842325	0.910006	1
27	Blastobotrys mokoenaii	0.850958	0.824065	0.821838	0.837913	0.836321	0.961154	0.838013	0.848542	0.840843	0.834887	0.829065	0.887504	0.840643	0.821531	0.843115	0.826745	0.820629	0.831542	0.839022	0.838686	0.829185	0.823665	0.826993	0.819765	0.854631	0.828092	1
28	Blastobotrys aristatus	0.833971	0.848925	0.865142	0.854648	0.846111	0.893057	0.832858	0.852541	0.814062	0.855848	0.854866	0.846485	0.833506	0.836149	0.821904	0.855604	0.839653	0.848372	0.841014	0.822484	0.861491	0.837018	0.839537	0.835126	0.84224	0.855687	0.817847	1
29	Blastobotrys americana	0.869814	0.875217	0.860568	0.851715	0.864502	0.938378	0.861034	0.857868	0.841352	0.884918	0.864022	0.893372	0.857827	0.921971	0.859979	0.872876	0.89104	0.844423	0.889996	0.867153	0.866468	0.893648	0.86404	0.91637	0.867222	0.93765	0.841931	0.85893	1
30	Blastobotrys buckinghamii	0.939457	0.866704	0.829172	0.86244	0.938926	0.86568	0.938292	0.929462	0.87372	0.873512	0.927536	0.845308	0.906296	0.842242	0.935593	0.900306	0.868019	0.882584	0.828793	0.880712	0.903353	0.859098	0.933632	0.840521	0.926281	0.83867	0.891626	0.887696	0.933146	1
No.	Species	1	2	3	4	5	6	7	8	9
1	Cutaneotrichosporon cyanovorans	1
2	Trichosporon ovoides	0.842866	1
3	Trichosporon aquatile	0.846045	0.849009	1
4	Trichosporon asteroides	0.846094	0.850028	0.865443	1
5	Trichosporon inkin	0.865763	0.899353	0.872232	0.875676	1
6	Trichosporon faecale	0.844403	0.847802	0.853877	0.858268	0.872564	1
7	Trichosporon coremiiforme	0.839805	0.843817	0.851675	0.85459	0.869007	0.861366	1
8	Trichosporon asahii	0.845666	0.847814	0.863431	0.856673	0.87318	0.862452	0.865183	1
9	Trichosporon jiuqu	0.846678	0.84793	0.851204	0.853143	0.872954	0.852087	0.850273	0.851891	1
